# Supplementary material for: Proteomic Analysis of Prostate Cancer FFPE Samples Reveals Markers of Disease Progression and Aggressiveness
Source: Cancers (Basel). 2022 Aug 2;14(15):3765. doi: 10.3390/cancers14153765 (PMC9367334; doi:10.3390/cancers14153765)
Supplement: Supplementary file 1 [file cancers-14-03765-s001.zip]

Archive with 2 entries (2 files):
- Lygirou_PCa proteomics_Supplementary tables_1st revision.xlsx
- Supplementary figures.pdf
