# Supplementary material for: Proteomic Analysis of Prostate Cancer FFPE Samples Reveals Markers of Disease Progression and Aggressiveness
Source: Cancers (Basel). 2022 Aug 2;14(15):3765. doi: 10.3390/cancers14153765 (PMC9367334; doi:10.3390/cancers14153765)
Supplement: Supplementary file 1 [file cancers-14-03765-s001.zip › Lygirou_PCa proteomics_Supplementary tables_1st revision.xlsx]

## Sheet: 1.Grade groups1-5 all IDs
Supplementary Table S1. List of the total protein identification in the comparison among the grade groups.
Accession	Description	Symbol	Uniprot ID		Kruskal_Wallis.pvalue	Grade group 1_Average	Grade group 2_Average	Grade group 3_Average	Grade group 4-5_Average			PCA_105_Grade group1	PCa_106_Grade group1	PCa_107_Grade group1	PCA_108_Grade group1	PCA_109_Grade group1	PCA_16_Grade group1	PCA_17_Grade group1	PCA_19_Grade group1	PCA_44_Grade group1	PCA_45_Grade group1	PCA_46_Grade group1	PCA_47_Grade group1	PCA_48_Grade group1	PCA_49_Grade group1	PCA_50_Grade group1	PCA_51_Grade group1	PCA_72_Grade group1	PCA_73_Grade group1	PCA_74_Grade group1	PCA_75_Grade group1	PCA_76_Grade group1	PCa_77_Grade group1	PCA_21_Grade group2	PCA_22_Grade group2	PCA_23_Grade group2	PCA_24_Grade group2	PCA_25_Grade group2	PCA_26_Grade group2	PCA_27_Grade group2	PCA_52_Grade group2	PCA_53_Grade group2	PCA_54_Grade group2	PCA_55_Grade group2	PCA_56_Grade group2	PCA_57_Grade group2	PCa_58_Grade group2	PCa_59_Grade group2	PCa_60_Grade group2
A0A075B6P5	Immunoglobulin kappa variable 2-28	IGKV2-28	KV228_HUMAN		0.218562	48.0542	57.2789	57.4346	77.174			0	0	107.037	0	215.914	145.323	328.253	0	0	0	0	109.753	0	0	0	0	0	0	0	0	0	150.913	0	102.395	0	0	0	0	0	0	0	0	0	188.43	0	23.434	0	44.1107
A0A0A0MRZ8	Immunoglobulin kappa variable 3D-11	IGKV3D-11	KVD11_HUMAN		0.242955	251.073	235.011	150.796	163.526			428.014	80.5744	97.182	421.42	655.666	434.925	823.841	0	210.776	337.3	0	156.708	614.789	198.921	0	0	0	340.209	79.9535	300.038	139.738	203.549	128.543	238.89	0	136.669	0	0	382.011	258.23	231.786	211.584	164.887	373.799	336.549	193.473	513.637	59.4302
A0A0C4DH25	Immunoglobulin kappa variable 3D-20	IGKV3D-20	KVD20_HUMAN		0.0448913	129.753	70.4597	41.1349	86.5352			143.245	0	0	307.141	221.926	79.1835	572.879	0	0	291.385	42.6702	111.499	384.152	0	0	0	139.256	124.112	17.2577	246.555	0	173.305	0	0	0	0	0	0	303.334	287.412	0	0	0	375.921	148.451	0	0	0
A0FGR9	Extended synaptotagmin-3	ESYT3	ESYT3_HUMAN		0.00117744	94.2219	101.482	1.1819	23.5853			11.854	0	0	387.784	0	2.56308	0	0	908.725	0	0	0	319.609	115.999	0	0	0	115.791	0	120.432	90.1253	0	252.006	0	70.3754	101.965	297.485	537.557	497.379	56.7637	0	182.06	212.002	0	0	0	0	0
A5A3E0	POTE ankyrin domain family member F	POTEF	POTEF_HUMAN		0.751133	22905.4	25377.9	28358.6	33065			0	0	34481.4	65642.3	63752	0	0	0	0	0	23593.7	0	0	50517.6	0	0	0	0	45210.7	60055	61665.2	99000.5	69516.3	0	0	0	0	0	0	0	0	0	0	0	0	81047.1	0	61629.8
A6NC98	Coiled-coil domain-containing protein 88B	CCDC88B	CC88B_HUMAN		0.323881	219.969	133.545	126.717	36.3247			0	361.598	219.949	133.965	0	0	0	515.476	0	0	310.211	0	0	162.789	319.297	141.935	2351.11	0	0	0	0	322.978	0	744.694	0	0	0	49.4916	261.856	82.9954	0	203.653	0	0	0	317.579	377.516	484.206
B2RPK0	Putative high mobility group protein B1-like 1	HMGB1P1	HGB1A_HUMAN		0.287565	37.3833	40.1101	20.1786	105.736			0	4.26664	0	42.3318	115.642	0	0	0	82.9882	81.1138	0	0	0	72.9706	0	86.5122	76.0408	126.281	0	0	134.285	0	159.065	0	0	0	160.924	0	0	129.216	0	142.776	0	156.14	104.455	0	0	0
E9PI22	Proline-rich protein 23D1	PRR23D1	P23D1_HUMAN		0.174247	16.2885	28.144	21.5867	49.7838			0	18.3745	193.704	0	53.0543	0	0	0	0	0	0	93.2147	0	0	0	0	0	0	0	0	0	0	0	0	0	118.811	0	0	0	0	0	95.8272	0	50.4411	0	0	0	0
L0R6Q1	SLC35A4 upstream open reading frame protein	SLC35A4	S35U4_HUMAN		0.0118384	5.56303	1.77086	3.80187	14.8397			0	0	5.44313	0	0	40.9903	0	0	0	0	0	0	0	46.543	0	0	0	0	0	0	29.4102	0	0	0	0	0	0	0	0	0	0	0	0	0	0	0	0	0
O00115	Deoxyribonuclease-2-alpha	DNASE2	DNS2A_HUMAN		0.38874	28.2984	26.1992	11.3409	29.52			0	0	12.7103	65.8197	0	0	0	0	83.1467	60.0325	0	0	0	35.4371	159.729	58.8157	0	0	0	94.3839	52.4904	0	0	0	0	34.745	0	0	0	72.0924	57.022	40.9294	0	59.5291	75.5009	0	103.936	0
O00148	ATP-dependent RNA helicase DDX39A	DDX39A	DX39A_HUMAN		0.204078	76.745	35.7058	59.4442	23.055			0	32.0361	49.5781	111.967	0	0	181.386	0	228.189	248.877	0	0	172.73	0	250.901	132.514	163.579	0	0	116.634	0	0	0	0	0	0	0	137.334	0	0	0	129.845	0	0	0	46.6144	137.974	38.6494
O00159	Unconventional myosin-Ic	MYO1C	MYO1C_HUMAN		0.00514404	39.7272	42.5007	26.5456	28.2821			36.4166	18.9844	25.0015	41.2991	68.4622	35.6588	60.2344	28.8283	77.0463	0	59.6296	51.3111	67.1389	59.6202	0	35.69	43.345	0	32.0693	43.9188	52.9271	36.4166	52.0726	42.5562	64.3764	44.6092	38.2849	61.8133	59.9371	0	33.6197	60.1668	60.896	55.6703	55.3812	0	103.916	36.602
O00161	Synaptosomal-associated protein 23	SNAP23	SNP23_HUMAN		0.00224066	0.505564	1.54027	18.2523	179.654			0	0	11.1224	0	0	0	0	0	0	0	0	0	0	0	0	0	0	0	0	0	0	0	0	0	0	0	0	0	0	0	0	0	0	0	0	0	0	0
O00194	Ras-related protein Rab-27B	RAB27B	RB27B_HUMAN		0.962661	66.7665	90.8995	69.0881	91.9443			313.842	41.3543	5.46895	205.215	0	54.2108	73.9749	0	123.944	0	95.5546	62.3449	0	0	253.229	126.636	0	49.3397	63.7489	0	0	0	0	128.402	36.3685	212.185	61.011	0	104.978	86.8902	692.802	76.1014	0	73.3917	135.117	0	0	88.8237
O00217	NADH dehydrogenase [ubiquinone] iron-sulfur protein 8, mitochondrial	NDUFS8	NDUS8_HUMAN		0.0277046	58.0119	55.7806	21.6684	40.5524			119.179	0	7.63313	39.6937	0	96.6146	0	0	0	120.678	36.9679	70.3209	88.2488	166.971	0	140.755	156.047	39.1933	72.8044	34.3898	86.7649	0	107.962	75.8459	69.0521	128.369	82.2714	49.0505	0	72.0591	186.327	141.277	79.6975	69.9868	103.522	0	0	7.37391
O00264	Membrane-associated progesterone receptor component 1	PGRMC1	PGRC1_HUMAN		0.198513	102.753	123.061	109.551	69.1049			100.288	261.852	209.836	127.327	88.1626	0	139.296	183.457	0	0	28.4988	55.3795	167.209	0	307.834	119.478	0	93.0267	81.0101	84.6714	213.249	0	0	98.121	113.919	53.2953	114.469	0	110.262	220.509	114.741	111.11	85.1647	129.164	0	15.3477	142.842	82.5273
O00299	Chloride intracellular channel protein 1	CLIC1	CLIC1_HUMAN		0.0742301	225.778	239.444	163.034	237.67			629.381	138.478	205.249	124.083	187.851	269	212.529	398.178	172.636	257.855	164.066	304.487	268.069	250.369	127.471	219.957	195.94	189.064	184.964	144.057	232.753	90.6825	357.248	236.951	227.695	241.522	274.45	286.722	223.8	187.314	488.733	223.162	178.547	113.177	226.012	197.457	117.759	303.158
O00303	Eukaryotic translation initiation factor 3 subunit F	EIF3F	EIF3F_HUMAN		0.263066	49.2477	30.6013	19.2547	27.281			107.444	374.718	4.327	45.1438	29.3698	64.1716	45.1438	0	0	46.7206	73.7554	31.4066	0	47.5234	0	34.8233	0	52.7797	50.5911	36.2724	39.26	0	44.6791	53.2295	66.0048	60.0586	54.2119	0	0	39.6605	94.3787	18.3999	36.188	0	31.7218	0	0	4.98427
O00422	Histone deacetylase complex subunit SAP18	SAP18	SAP18_HUMAN		0.349911	26.259	20.6592	13.8388	28.022			63.9035	0	0	0	0	22.1717	42.7565	0	39.8386	0	0	65.3235	33.6497	44.3894	0	38.3967	24.6877	81.3917	58.0031	32.9911	30.1955	0	42.1786	0	60.7944	41.6472	31.4861	34.9497	0	30.9701	0	25.3587	47.3188	0	0	0	0	0
O00483	Cytochrome c oxidase subunit NDUFA4	NDUFA4	NDUA4_HUMAN		0.0315976	78.5264	89.54	30.4445	95.79			233.52	0	43.1618	90.1148	89.9554	0	0	279.556	128.375	0	55.4241	138.641	179.77	0	0	0	75.1122	117.84	117.225	0	178.887	0	0	223.088	47.2376	184.933	99.5408	262.725	0	85.065	338.86	180.52	234.206	183.511	124.571	0	0	14.7123
O00584	Ribonuclease T2	RNASET2	RNT2_HUMAN		0.110942	13.2211	21.2573	17.4687	25.813			0	0	0	0	0	0	0	0	0	0	30.8946	75.1516	0	0	0	0	0	0	0	96.8331	87.9853	0	80.4914	0	0	0	36.1653	207.262	0	0	0	0	0	0	126.211	0	0	0
O00754	Lysosomal alpha-mannosidase	MAN2B1	MA2B1_HUMAN		0.738491	38.2596	34.9562	39.424	46.2471			72.7318	0	20.2366	73.3756	0	50.6302	0	0	0	60.9154	0	73.8127	0	105.467	0	0	51.0065	113.925	81.5505	57.7123	44.1395	36.2082	62.8199	46.3895	0	85.6892	56.9868	133.751	0	66.8601	56.7813	0	0	0	27.5126	0	0	8.80381
O00764	Pyridoxal kinase	PDXK	PDXK_HUMAN		0.00792042	74.2338	74.4003	30.1145	49.3353			159.491	0	71.0063	39.8817	41.6444	180.436	74.3621	88.2089	91.3401	70.7699	99.7724	61.9676	137.149	47.5217	54.5742	85.5745	67.199	51.6777	68.334	86.7298	55.5034	0	163.905	48.687	86.5861	113.853	128.477	53.379	71.9518	88.4494	179.267	40.7344	97.4369	92.9074	110.048	0	16.1744	0
O14558	Heat shock protein beta-6	HSPB6	HSPB6_HUMAN		0.429126	419.598	480.676	625.51	259.304			284.733	82.2755	232.11	304.582	372.792	108.711	206.807	186.524	778.208	438.908	547.186	239.133	264.633	285.82	336.064	817.901	350.066	242.563	384.922	368.253	347.674	2051.3	396.557	290.522	234.648	181.721	219.616	216.283	345.037	766.266	296.717	412.36	603.107	608.832	480.543	0	2884.08	54.3045
O14745	Na(+)/H(+) exchange regulatory cofactor NHE-RF1	SLC9A3R1	NHRF1_HUMAN		0.486168	12.7882	13.4498	7.28679	14.0958			93.8532	0	15.3481	12.8681	0	76.1394	12.2322	0	0	0	0	16.3647	0	30.8172	0	0	0	0	23.717	0	0	0	0	16.1121	0	0	38.9797	48.9803	0	24.9759	0	0	0	20.2812	37.1476	0	0	0
O14773	Tripeptidyl-peptidase 1	TPP1	TPP1_HUMAN		0.437221	722.497	584.647	532.133	652.954			1407.79	247.732	418.13	822.166	398.77	612.516	221.097	271.277	431.593	798.394	276.8	818.584	647.954	2068.53	1238.95	240.031	706.215	913.97	529.134	790.616	575.56	1459.11	1192.14	559.679	163.104	858.099	580.935	1402.23	397.536	972.209	1093.1	146.738	331.886	487.405	902.998	54.4668	704.433	254.292
O14818	Proteasome subunit alpha type-7	PSMA7	PSA7_HUMAN		0.529795	53.5044	71.6767	80.0566	84.5617			155.749	0	25.3879	98.9197	35.6259	108.783	0	0	0	187.554	52.283	127.139	71.1492	0	0	0	85.4241	0	79.1733	79.7017	0	70.2061	104.791	69.1149	0	53.3499	126.35	317.823	0	104.598	212.704	115.995	44.9633	47.9228	0	0	0	38.9594
O14880	Microsomal glutathione S-transferase 3	MGST3	MGST3_HUMAN		0.00618517	143.599	102.312	44.3559	77.6554			317.04	0	8.08513	197.41	120.529	137.868	71.447	0	122.733	145.041	197.28	145.496	150.082	195.018	302.348	181.875	336.893	50.2241	110.177	172.593	197.039	0	184.233	182.244	0	108.142	91.6831	0	120.547	163.51	346.745	189.806	150.972	135.513	196.464	0	0	0
O14907	Tax1-binding protein 3	TAX1BP3	TX1B3_HUMAN		0.507936	55.0706	48.5533	34.18	31.3899			0	0	34.8223	0	0	0	135.906	0	115.643	0	138.303	92.8986	93.6629	0	130.482	0	89.3581	111.269	99.6823	77.6916	91.8335	0	54.6525	91.7182	0	0	62.0187	0	82.2226	138.627	0	89.1002	148.063	153.709	84.519	0	0	0
O14949	Cytochrome b-c1 complex subunit 8	UQCRQ	QCR8_HUMAN		0.0112824	138.771	106.552	61.5555	123.114			163.131	57.7655	17.1779	130.03	108.486	104.519	83.9683	340.049	138.774	154.763	254.238	139.327	117.173	114.596	293.942	211.883	168.028	176.858	41.1986	150.523	86.5407	0	103.773	130.615	112.512	0	96.1403	291.57	150.939	132.124	228.97	138.099	108.791	119.083	144.04	0	0	0
O15061	Synemin	SYNM	SYNEM_HUMAN		0.000564682	797.791	665.233	796.375	316.821			405.888	1220.46	1309.03	937.52	597.853	240.549	529.089	2291.59	1482.52	403.094	756.622	1143.63	796.914	510.86	363.015	478.79	361.905	364.707	694.155	842.241	1188.28	632.692	480.283	695.642	1005.77	377.677	576.589	383.702	863.337	466.161	783.812	461.304	739.786	1060.01	685.823	552.026	818.23	518.051
O15127	Secretory carrier-associated membrane protein 2	SCAMP2	SCAM2_HUMAN		0.0865437	20.7731	29.5679	7.36872	20.8026			127.436	0	17.6807	0	33.9891	45.2131	0	0	0	0	0	50.5086	19.1091	0	0	48.1349	0	0	22.4776	58.1608	34.2976	0	37.7612	70.8314	0	46.4599	36.2246	0	0	27.5643	157.512	0	0	0	42.73	0	0	0
O15143	Actin-related protein 2/3 complex subunit 1B	ARPC1B	ARC1B_HUMAN		0.0965247	34.5217	20.9145	17.1925	23.2529			0	0	14.4201	0	62.744	202.424	48.2473	0	0	70.8104	14.6082	47.1744	115.528	45.988	0	63.0694	0	0	34.0921	0	40.3713	0	0	0	96.2534	48.1637	89.0207	0	0	35.5703	0	69.637	33.8807	0	39.0547	0	0	0
O15144	Actin-related protein 2/3 complex subunit 2	ARPC2	ARPC2_HUMAN		0.0617946	99.9712	89.7183	56.7605	77.5584			158.392	0	110.808	122.282	99.5236	181.919	122.74	133.804	0	161.733	43.6708	116.637	157.383	118.377	0	82.0106	63.4406	184.806	116.239	109.702	115.899	0	103.556	159.373	140.963	86.2686	132.061	99.0574	121.237	109.004	120.648	127.373	120.745	98.3851	108.602	17.3534	0	19.1435
O15145	Actin-related protein 2/3 complex subunit 3	ARPC3	ARPC3_HUMAN		0.37963	166.602	241.999	224.901	242.82			0	43.4079	608.634	280.673	273.568	308.996	293.647	0	238.187	524.793	43.9707	202.063	351.65	24.2051	0	31.6186	27.6233	110.216	142.636	0	0	159.359	316.88	17.6253	174.611	205.98	275.709	383.412	298.678	0	0	425.241	337.458	0	198.417	304.531	280.038	408.235
O15173	Membrane-associated progesterone receptor component 2	PGRMC2	PGRC2_HUMAN		0.0226502	112.973	87.9951	69.6546	79.9641			113.941	108.062	101.618	82.954	68.484	110.653	98.8347	107.729	89.7179	112.742	150.457	139.437	110.03	173.031	142.378	135.505	131.675	93.8572	73.0343	87.7996	169.9	83.5771	100.395	147.165	99.572	75.5133	78.1751	102.471	89.7571	181.602	177.453	134.163	119.157	128.131	112.681	16.1893	0	27.2199
O15230	Laminin subunit alpha-5	LAMA5	LAMA5_HUMAN		0.460053	58.9363	53.1966	40.562	54.3095			53.7122	0	56.3738	71.0947	46.839	35.1891	83.4862	83.1592	138.155	0	121.286	95.9936	71.5434	0	38.8596	25.2632	68.5357	55.1387	108.737	61.6072	81.6246	0	186.758	63.2029	55.2509	8.25343	0	0	54.4765	98.6576	48.771	24.6457	103.306	113.191	45.0062	26.9437	0	0
O15296	Arachidonate 15-lipoxygenase B	ALOX15B	LX15B_HUMAN		0.454203	47.2286	43.4449	9.712	22.757			545.868	0	0	33.8541	37.8658	0	0	0	0	49.8737	29.4178	6.945	0	219.846	0	0	80.6585	0	0	34.7	0	0	63.1743	0	7.17086	66.4297	0	508.373	12.183	0	315.839	0	0	0	0	0	0	0
O15382	Branched-chain-amino-acid aminotransferase, mitochondrial	BCAT2	BCAT2_HUMAN		0.984412	40.1428	41.0823	37.4977	37.0053			50.8972	0	0	30.845	57.626	35.1328	0	131.44	0	88.524	0	124.983	0	57.3155	0	47.4251	86.3358	0	64.4752	43.8886	64.2531	0	120.247	96.8465	110.712	74.6473	55.719	0	62.5138	69.9634	63.8446	39.1973	32.7496	35.0415	0	0	0	0
O15393	Transmembrane protease serine 2	TMPRSS2	TMPS2_HUMAN		0.253914	50.0569	52.0786	32.4941	55.3612			0	0	0	0	0	0	0	812.675	0	0	0	0	0	0	0	0	0	153.214	0	0	135.362	0	0	0	0	0	0	604.422	0	175.04	63.2493	0	0	0	0	0	0	31.2393
O15511	Actin-related protein 2/3 complex subunit 5	ARPC5	ARPC5_HUMAN		0.982092	445.694	465.955	570.472	469.417			393.403	565.404	1183.42	236.471	245.059	454.496	641.33	304.82	379.099	560.799	106.754	425.905	615.002	358.617	440.257	468.171	345.073	551.186	305.695	293.991	414.034	516.293	314.734	236.057	237.502	350.84	459.548	343.224	403.277	495.624	419.854	266.35	423.679	482.857	396.527	240.141	1564.42	426.074
O43169	Cytochrome b5 type B	CYB5B	CYB5B_HUMAN		0.567174	20.7651	19.2703	12.9448	17.0789			26.8862	0	0	0	31.1794	46.9544	33.2196	0	0	0	36.3953	87.2958	21.609	0	0	41.9836	47.2269	0	48.5046	0	35.5775	0	0	25.6789	0	0	0	0	15.8798	34.4148	27.0739	50.4754	84.9554	90.5023	0	0	0	0
O43175	D-3-phosphoglycerate dehydrogenase	PHGDH	SERA_HUMAN		0.0252661	425.885	287.974	478.846	76.2637			124.003	46.1304	205.955	120.878	117.241	129.126	92.0716	245.81	252.285	211.108	62.1864	72.3077	121.271	195.125	452.656	230.627	119.176	32.257	71.2038	83.7662	119.99	6264.3	260.398	80.1071	174.011	143.576	188.895	178.101	255.594	127.139	939.862	252.533	81.7308	71.8005	281.784	52.9531	839.735	0
O43181	NADH dehydrogenase [ubiquinone] iron-sulfur protein 4, mitochondrial	NDUFS4	NDUS4_HUMAN		0.0460978	88.1827	76.2538	17.6476	49.7758			72.938	0	0	89.5243	0	72.4296	119.522	0	182.283	0	138.184	0	151.915	288.558	0	234.819	319.949	108.061	0	88.915	72.9209	0	0	111.552	124.166	187.982	163.32	472.657	0	159.598	0	147.32	141.805	0	220.8	0	0	0
O43286	Beta-1,4-galactosyltransferase 5	B4GALT5	B4GT5_HUMAN		0.068379	30.9593	26.6835	14.8958	17.9186			130.678	0	0	43.4966	13.1837	14.6475	0	75.4607	0	0	67.975	47.3886	0	61.486	0	63.7119	0	53.3964	42.6268	29.2722	37.7809	0	71.8045	36.9349	46.9944	51.9064	0	0	30.5529	41.2619	69.3766	16.5572	33.5114	24.4748	35.3768	19.0595	0	11.9768
O43324	Eukaryotic translation elongation factor 1 epsilon-1	EEF1E1	MCA3_HUMAN		0.189598	23.2442	25.4491	17.3238	13.6528			91.7401	0	4.32034	50.4359	0	56.9597	33.0611	0	0	0	0	0	24.2082	60.2353	0	33.0903	0	78.7301	30.8162	0	47.7741	0	60.2777	60.2968	39.4615	62.238	62.8163	0	0	64.3542	0	36.6762	30.6857	0	0	0	0	0
O43396	Thioredoxin-like protein 1	TXNL1	TXNL1_HUMAN		0.548772	35.8142	41.2853	31.6057	33.7915			131.726	0	0	0	56.4342	77.873	47.5947	0	86.6233	0	28.3396	62.5133	0	122.064	0	0	0	65.1865	0	49.6744	59.8846	0	136.55	65.3585	0	0	0	0	0	0	197.53	93.0674	43.911	64.5915	84.1646	29.4495	0	80.7285
O43399	Tumor protein D54	TPD52L2	TPD54_HUMAN		0.221428	26.2097	42.221	35.4453	45.9688			15.5505	25.0701	20.527	80.9296	19.4296	27.8782	19.1444	0	0	0	84.8962	0	24.7137	0	0	33.5851	0	0	117.648	35.8129	71.4276	0	71.9714	87.4442	20.1024	35.3285	44.5322	0	0	92.1051	94.0957	68.007	64.9958	68.6321	20.5252	0	0	19.022
O43464	Serine protease HTRA2, mitochondrial	HTRA2	HTRA2_HUMAN		0.640228	27.6162	29.1002	14.1724	29.0791			82.7154	0	26.4155	0	0	0	58.3737	0	0	0	46.8959	100.771	0	93.4829	0	64.2988	63.0435	0	71.5594	0	0	0	92.1735	60.376	0	96.9325	0	0	0	82.7968	113.613	85.4242	0	48.1636	0	0	0	0
O43488	Aflatoxin B1 aldehyde reductase member 2	AKR7A2	ARK72_HUMAN		0.0396546	72.4386	83.6287	43.0078	58.7771			260.697	0	0	77.9282	99.1578	117.321	92.316	0	57.4171	74.6696	24.6641	154.791	100.62	0	0	96.8505	108.845	47.5697	66.5273	97.2092	117.066	0	149.501	113.911	101.664	90.2372	114.778	70.5256	77.4596	81.4305	170.287	159.312	98.6341	122.09	82.6345	11.4715	103.703	41.9354
O43598	2'-deoxynucleoside 5'-phosphate N-hydrolase 1	DNPH1	DNPH1_HUMAN		0.121763	102.57	96.5343	67.9743	97.2629			150.506	6.7904	27.3373	112.112	71.0848	121.382	62.992	0	134.021	109.646	160.312	72.6323	61.0028	202.246	255.74	85.8421	93.0138	111.871	95.1605	85.3858	103.673	133.79	146.727	71.6745	0	113.141	76.796	186.755	85.3338	126.137	327.197	68.8814	130.242	46.7798	81.3065	32.4941	0	35.8791
O43617	Trafficking protein particle complex subunit 3	TRAPPC3	TPPC3_HUMAN		0.122181	47.0961	44.4494	20.8475	30.979			126.469	0	0	0	32.8469	68.0353	66.0347	0	90.1821	85.3049	0	63.587	0	99.0855	0	69.8881	57.6987	95.1438	55.7212	66.6371	59.4802	0	98.7074	70.378	58.9752	0	66.9346	0	0	79.9217	132.966	57.5429	46.2427	58.537	80.2036	0	0	15.1369
O43633	Charged multivesicular body protein 2a	CHMP2A	CHM2A_HUMAN		0.0182909	9.6138	11.134	6.02438	0			15.0084	0	0	0	15.66	0	39.3996	74.9485	0	0	0	27.3505	0	0	0	0	0	14.8042	24.3325	0	0	0	22.8436	0	27.65	36.2468	27.2918	0	0	22.052	0	21.6516	24.4863	0	0	17.9863	0	0
O43678	NADH dehydrogenase [ubiquinone] 1 alpha subcomplex subunit 2	NDUFA2	NDUA2_HUMAN		0.0558637	70.962	77.0195	37.5326	74.0816			112.17	63.5958	229.89	91.9475	39.8085	56.682	55.5369	0	0	103.571	0	48.1001	51.7565	119.932	204.642	62.8442	92.7493	0	64.1799	78.1505	85.6068	0	85.8378	65.8733	31.765	88.5466	54.3968	217.156	43.4565	82.6059	116.862	0	60.7608	0	66.9864	13.305	0	74.864
O43681	ATPase ASNA1	ASNA1	ASNA_HUMAN		0.696454	16.8807	15.7079	14.6817	15.0262			83.8231	0	0	0	34.0737	0	11.3107	130.176	0	0	0	27.6187	0	0	0	0	0	25.8083	22.7365	14.5736	21.2544	0	27.2861	32.329	25.1188	0	0	0	36.8612	0	94.2997	0	36.2827	30.0052	0	0	0	0
O43707	Alpha-actinin-4	ACTN4	ACTN4_HUMAN		0.0175032	538.276	419.653	305.569	254.476			720.88	0	224.111	402.186	724.084	630.664	494.887	2103.56	459.67	577.277	417.936	528.13	1051.88	505.471	0	569.564	327.621	272.726	557.906	519.228	754.306	0	510.503	505.443	1325.35	487.1	749.096	0	749.215	373.417	729.307	843.199	494.455	515.028	471.923	118.031	0	120.357
O43708	Maleylacetoacetate isomerase	GSTZ1	MAAI_HUMAN		0.0380121	45.2056	66.713	10.9809	43.4835			306.888	0	0	54.6848	0	0	0	0	0	0	81.8545	41.4385	16.9317	193.567	114.563	0	0	41.4385	80.5338	0	62.6236	0	165.929	79.4558	0	159.195	57.7509	0	0	0	642.17	44.7873	28.8506	66.6912	126.484	0	0	0
O43747	AP-1 complex subunit gamma-1	AP1G1	AP1G1_HUMAN		0.137522	20.4814	10.4394	7.9495	3.98824			67.9965	0	0	15.6116	0	17.0788	0	162.06	23.5133	29.4771	0	16.542	0	36.7583	42.4791	0	0	0	20.9097	0	18.1639	0	19.6962	0	32.2206	26.1697	27.5072	50.6329	0	0	48.7718	0	0	0	0	0	0	0
O43760	Synaptogyrin-2	SYNGR2	SNG2_HUMAN		0.23756	36.5923	23.2934	56.0956	78.5365			0	35.0013	77.2079	81.0146	0	0	0	226.853	0	0	0	0	0	0	272.81	0	112.145	0	0	0	0	0	0	124.275	0	0	0	0	0	0	0	0	0	0	0	0	0	83.8899
O43809	Cleavage and polyadenylation specificity factor subunit 5	NUDT21	CPSF5_HUMAN		0.469795	80.2737	68.4323	91.7162	98.1682			203.139	0	0	40.8894	55.94	150.981	45.8704	73.5842	100.828	0	113.467	165.482	55.2186	164.606	73.5842	0	31.9271	145.359	146.807	103.343	94.9935	0	47.8972	162.414	73.6786	138.584	177.721	0	0	34.7432	197.067	119.67	145.387	173.88	0	0	0	0
O43813	LanC-like protein 1	LANCL1	LANC1_HUMAN		0.545102	38.3557	27.2319	23.9312	17.6615			100.763	0	13.4062	59.3823	78.5149	30.1702	40.0285	214.341	0	56.7861	0	59.1889	0	0	0	0	0	46.1553	52.8206	56.6722	35.5965	0	0	76.8054	0	0	0	0	0	53.2422	0	0	69.6709	0	0	6.60468	0	0
O43920	NADH dehydrogenase [ubiquinone] iron-sulfur protein 5	NDUFS5	NDUS5_HUMAN		0.0923812	5.67521	7.67067	7.65203	20.4043			0	0	0	0	11.5103	0	0	0	0	0	41.6168	34.5668	0	0	0	0	0	0	37.1606	0	0	0	0	47.4659	29.6582	0	0	0	0	0	0	0	0	0	0	0	0	0
O60493	Sorting nexin-3	SNX3	SNX3_HUMAN		0.76505	61.033	62.1138	45.1436	63.0982			101.901	0	106.629	0	79.5232	138.949	149.844	0	0	0	163.898	0	129.859	93.4896	0	0	0	150.382	109.284	0	118.967	0	0	153.462	74.9322	0	97.1547	0	104.736	102.738	0	0	122.379	155.316	107.616	45.1687	0	0
O60506	Heterogeneous nuclear ribonucleoprotein Q	SYNCRIP	HNRPQ_HUMAN		0.37747	42.7167	63.5015	66.526	80.9284			173.319	0	122.77	0	0	0	62.734	0	50.0932	64.4683	0	0	55.7847	95.2072	0	135.449	39.7485	50.2165	0	38.0837	51.8928	0	93.7976	102.271	159.769	119.643	75.0984	0	0	51.1539	0	67.5371	80.0033	0	45.487	27.1801	0	35.5313
O60664	Perilipin-3	PLIN3	PLIN3_HUMAN		0.49755	29.6065	23.9533	16.9313	23.3601			104.373	0	12.1465	25.1971	46.7774	56.4618	0	0	0	30.9586	73.8565	43.8105	43.3705	46.5251	0	60.4068	28.4954	0	0	36.3861	42.5769	0	52.2112	30.2048	0	0	49.4607	34.6219	0	38.3608	86.3656	59.8482	26.0454	38.6016	0	0	0	0
O60701	UDP-glucose 6-dehydrogenase	UGDH	UGDH_HUMAN		0.794894	110.392	139.637	154.032	129.065			298.763	0	107.905	81.1337	63.141	75.0115	0	229.611	0	121.099	80.3631	128.467	75.2947	190.132	250.892	139.366	48.4065	215.746	150.484	97.3327	75.4729	0	152.087	136.778	250.195	134.909	157.613	189.2	74.3861	166.141	198.063	51.0906	97.9277	118.023	111.358	10.6279	21.309	60.4901
O60762	Dolichol-phosphate mannosyltransferase subunit 1	DPM1	DPM1_HUMAN		0.176884	13.1347	12.6966	8.02503	4.80781			75.9924	0	0	0	19.2268	49.4753	0	10.7023	0	0	0	10.7023	0	10.7023	0	46.1898	0	10.7023	10.7023	44.5668	0	0	0	58.6768	0	0	0	0	0	0	94.8779	0	66.3061	0	0	0	0	0
O60784	Target of Myb protein 1	TOM1	TOM1_HUMAN		0.00876425	12.4531	4.15223	1.52452	15.8712			68.984	0	11.9117	0	21.4024	59.8644	0	0	0	85.8719	0	0	0	0	0	0	0	0	0	0	25.9346	0	0	23.1759	0	0	30.161	0	0	0	0	0	0	0	0	0	0	0
O60814	Histone H2B type 1-K	HIST1H2BK	H2B1K_HUMAN		0.19507	14098.1	19216.5	23789.8	13969.1			2768.49	18269.9	12805	0	0	0	49906.9	0	0	0	0	37746.4	3418.12	31614.4	77047.2	27637.8	0	0	0	26786.9	0	22157.9	0	37599.4	0	38162.8	34086.7	41671.8	28483.6	35494.7	29596.9	0	0	35247.2	0	9796.12	10552	10386.4
O60831	PRA1 family protein 2	PRAF2	PRAF2_HUMAN		0.571665	22.5455	21.4526	14.3547	31.9356			0	20.6667	20.6667	60.0699	0	0	46.0456	0	0	42.8946	22.009	42.0279	26.895	0	0	59.7056	0	0	41.9128	59.4052	53.7014	0	0	0	0	0	0	0	0	0	59.3158	55.7668	55.4207	0	24.0581	11.9049	0	0
O60869	Endothelial differentiation-related factor 1	EDF1	EDF1_HUMAN		0.0743821	13.5892	18.0553	20.0805	39.1361			33.8767	0	61.0659	0	0	155.511	0	0	0	0	0	0	0	0	0	0	0	23.4461	0	0	25.0621	0	0	89.4257	0	0	0	0	0	0	67.3159	0	67.6144	103.369	0	0	0	0
O60888	Protein CutA	CUTA	CUTA_HUMAN		0.0367082	116.095	74.7125	52.8178	65.0872			177.599	10.3814	39.4152	221.413	47.5554	111.459	0	0	234.217	167.897	233.928	119.267	178.162	190.255	271.563	77.6856	47.6412	128.547	60.2249	111.635	125.237	0	0	0	0	155.485	0	281.696	0	238.922	113.816	101.976	62.3221	187.316	78.1162	0	0	6.63057
O75083	WD repeat-containing protein 1	WDR1	WDR1_HUMAN		0.031607	87.2219	90.5405	47.6085	68.525			108.285	0	260.071	63.9446	138.369	86.4983	107.08	0	192.55	79.0126	274.231	45.2959	184.053	84.1891	0	82.9276	0	76.3603	76.0013	0	60.0131	0	113.673	0	94.7834	42.2389	126.46	185.502	147.71	0	204.544	74.9999	50.3141	94.7681	106.004	254.478	0	93.4086
O75131	Copine-3	CPNE3	CPNE3_HUMAN		0.894642	32.4284	43.2452	32.1794	29.9951			138.249	21.2145	13.9542	78.6313	52.2108	0	63.5414	23.8097	0	141.332	0	0	89.425	0	0	0	0	0	0	44.782	46.2735	0	0	0	0	134.699	0	165.91	0	0	108.218	37.3774	0	0	98.9566	0	172.935	33.1149
O75306	NADH dehydrogenase [ubiquinone] iron-sulfur protein 2, mitochondrial	NDUFS2	NDUS2_HUMAN		0.808891	102.845	51.5389	74.0987	66.8836			477.474	0	0	168.324	112.413	0	0	0	0	0	0	391.728	0	0	0	440.021	0	0	256.45	173.681	242.491	0	0	0	0	0	0	102.235	0	241.799	64.6208	0	0	0	0	0	0	25.0671
O75323	Protein NipSnap homolog 2	NIPSNAP2	NIPS2_HUMAN		0.253565	99.2155	103.679	81.4476	177.662			260.936	118.544	60.8977	124.107	0	79.9723	108.735	179.146	68.4872	0	97.569	47.6331	77.7332	113.046	133.823	0	163.5	131.239	66.4951	138.185	171.235	41.4583	150.099	139.873	0	104.755	82.8892	162.647	116.186	96.5632	235.52	95.1742	0	175.431	103.674	0	0	54.8444
O75340	Programmed cell death protein 6	PDCD6	PDCD6_HUMAN		0.532997	209.933	227.427	172.376	207.413			302.705	151.089	47.1445	191.916	141.046	221.964	218.017	381.211	246.062	256.95	116.364	284.883	214.634	264.65	184.322	259.7	220.639	271.817	200.476	95.4206	236.584	110.931	215.802	200.265	210.338	271.336	218.437	260.523	289.328	161.833	516.873	253.945	357.255	270.948	253.249	101.722	38.4084	147.862
O75347	Tubulin-specific chaperone A	TBCA	TBCA_HUMAN		0.965068	66.3397	69.6116	71.8186	80.6928			157.226	0	129.07	103.287	52.3841	65.9749	107.866	0	0	0	40.7273	117.078	88.191	0	0	98.7985	0	89.4897	87.9056	59.6267	60.568	201.283	81.8847	71.6497	83.4826	120.404	148.592	80.2849	0	57.6618	79.047	71.8458	91.4043	69.6349	53.5205	0	0	35.6746
O75356	Ectonucleoside triphosphate diphosphohydrolase 5	ENTPD5	ENTP5_HUMAN		0.00788643	3.85987	8.9368	86.9693	71.2868			0	0	0	0	0	50.446	0	0	0	0	0	0	0	0	0	0	0	0	34.4711	0	0	0	0	0	0	0	118.146	0	0	0	0	0	0	0	0	0	0	0
O75367	Core histone macro-H2A.1	H2AFY	H2AY_HUMAN		0.451974	426.764	546.577	599.043	549.128			525.57	27.1297	648.37	417.973	246.983	439.381	400.065	1076.97	524.209	444.168	222.24	608.14	423.486	297.073	0	355.083	447.332	801.517	609.568	387.751	409.302	76.4859	420.058	891.783	1140.15	735.767	448.334	569.29	388.935	377.582	467.919	445.086	529.193	459.924	362.972	190.122	949.329	293.14
O75368	SH3 domain-binding glutamic acid-rich-like protein	SH3BGRL	SH3L1_HUMAN		0.246838	304.092	265.637	205.584	226.434			187.49	403.54	591.184	88.4781	159.449	287.929	500.378	0	301.507	255.743	535.304	268.566	339.991	245.493	237.935	179.976	321.507	188.739	279.037	322.638	231.276	763.867	231.422	243.617	97.4143	284.203	214.352	169.428	322.769	442.695	214.669	448.925	291.123	160.864	338.836	290.936	920.414	299.501
O75369	Filamin-B	FLNB	FLNB_HUMAN		0.0611108	915.164	704.869	466.289	445.959			576.191	1591.03	721.755	621.047	1122.31	657.237	724.351	4961.16	0	0	1419.55	1163.61	1425.48	0	594.452	0	743.556	0	1609.73	773.203	1428.96	0	886.83	0	3153.84	946.701	2665.37	726.621	0	0	832.652	0	0	0	1651.76	0	656.933	803.847
O75380	NADH dehydrogenase [ubiquinone] iron-sulfur protein 6, mitochondrial	NDUFS6	NDUS6_HUMAN		0.0422745	10.6987	7.90115	1.75614	7.87463			38.3914	0	0	0	17.8675	17.6059	0	0	0	11.945	24.8449	12.4189	0	19.6468	0	23.3014	47.049	11.2315	0	0	11.0692	0	30.818	17.2387	0	23.41	22.889	17.4617	0	0	20.7608	18.0519	21.8576	9.41335	0	0	0	0
O75390	Citrate synthase, mitochondrial	CS	CISY_HUMAN		0.228123	242.396	223.329	191.37	288.921			448.938	72.8428	124.227	93.3291	262.031	280.869	165.268	539.351	155.144	246.704	104.853	471.454	185.993	293.241	274.642	376.942	362.444	299.264	173.476	171.822	229.884	0	226.379	305.857	428.576	268.389	223.995	278.571	287.837	124.869	564.852	296.437	266.152	204.064	223.546	171.163	47.3051	95.457
O75396	Vesicle-trafficking protein SEC22b	SEC22B	SC22B_HUMAN		0.0611135	38.9585	16.6171	65.6362	63.0887			521.569	0	65.0901	0	13.8744	47.7802	36.9182	0	0	0	88.1536	65.1295	0	0	0	0	0	0	0	0	18.5716	0	0	35.2376	0	0	0	0	0	0	50.1227	0	0	27.8153	0	0	0	0
O75489	NADH dehydrogenase [ubiquinone] iron-sulfur protein 3, mitochondrial	NDUFS3	NDUS3_HUMAN		0.178409	110.876	107.55	75.0827	72.5036			282.879	0	13.7247	76.1032	74.7158	138.18	90.2917	165.543	112.843	162.043	124.774	110.055	128.332	0	128.948	138.299	189.136	126.892	92.5073	83.0147	112.261	88.7246	122.915	163.292	93.9091	172.273	115.804	257.028	102.04	116.72	244.265	148.659	141.125	112.907	140.79	0	45.7231	12.2765
O75531	Barrier-to-autointegration factor	BANF1	BAF_HUMAN		0.222094	106.293	126.921	149.402	214.276			0	0	701.663	122.895	91.3293	58.2806	0	0	171.135	162.964	60.7669	151.22	115.011	176.412	0	0	145.83	0	140.215	101.671	139.043	0	127.564	206.448	159.587	84.5289	0	179.461	0	153.462	0	172.146	190.945	76.8676	152.795	209.321	0	262.123
O75608	Acyl-protein thioesterase 1	LYPLA1	LYPA1_HUMAN		0.0752454	94.3774	108.308	58.7817	108.114			461.517	0	43.3593	36.7576	0	92.2557	40.1526	200.443	63.3277	100.746	30.427	119.206	88.8713	235.693	0	124.452	119.377	47.5106	81.7014	98.5247	91.9801	0	214.856	120.758	117.285	139.808	152.649	373.947	90.5624	76.7632	426.91	84.9183	41.9353	0	152.864	0	186.136	47.7217
O75665	Oral-facial-digital syndrome 1 protein	OFD1	OFD1_HUMAN		0.0199725	17.9461	19.6231	20.2178	102.337			0	238.687	156.128	0	0	0	0	0	0	0	0	0	0	0	0	0	0	0	0	0	0	0	0	0	0	0	0	0	0	0	0	0	0	0	0	0	0	243.982
O75746	Calcium-binding mitochondrial carrier protein Aralar1	SLC25A12	CMC1_HUMAN		0.308278	23.2886	20.2151	10.0653	20.9825			142.152	0	0	0	36.1157	0	0	0	0	0	0	47.1613	36.1656	0	0	75.5146	0	41.3124	36.8634	51.9924	45.0712	0	68.2884	46.9452	28.5068	0	0	0	0	32.7456	0	79.0308	33.4359	0	33.4152	0	0	0
O75821	Eukaryotic translation initiation factor 3 subunit G	EIF3G	EIF3G_HUMAN		0.0907599	8.11662	14.4287	10.3154	22.2536			29.8022	0	29.6009	0	8.99106	24.4031	0	0	0	0	10.4934	19.5787	0	0	0	14.8299	0	16.4438	17.7949	6.6277	0	0	22.0761	11.232	35.9055	0	19.3766	43.2329	0	13.3685	23.9048	13.5718	0	11.3673	19.5538	0	0	0
O75828	Carbonyl reductase [NADPH] 3	CBR3	CBR3_HUMAN		0.10927	123.744	145.879	77.3029	194.115			0	0	378.831	0	0	266.149	0	0	0	0	398.946	260.887	0	327.378	0	224.316	0	0	146.518	218.988	296.674	203.688	362.726	0	0	250.352	189.471	0	0	145.172	654.712	204.638	194.931	256.333	161.585	0	0	287.435
O75874	Isocitrate dehydrogenase [NADP] cytoplasmic	IDH1	IDHC_HUMAN		0.165181	457.262	436.332	456.392	377.787			1850	210.584	460.578	366.6	341.389	342.697	157.758	1642.12	223.041	268.762	222.348	395.477	196.154	846.395	434.583	564.461	245.342	219.796	428.929	245.407	397.351	0	476.615	398.571	607.489	1046.45	732.269	767.603	452.782	253.41	1271.56	417.356	118.27	239.92	368.745	118.001	62.4623	536.268
O75915	PRA1 family protein 3	ARL6IP5	PRAF3_HUMAN		0.113473	105.1	94.8071	56.0115	60.497			0	178.785	0	124.566	67.0274	166.618	0	0	209.768	210.678	51.84	149.845	124.542	121.411	0	169.876	52.7704	177.028	103.799	224.252	179.405	0	0	261.711	0	143.932	105.319	0	100.519	135.281	335.73	98.9416	167.154	127.573	104.831	0	0	50.4447
O75947	ATP synthase subunit d, mitochondrial	ATP5H	ATP5H_HUMAN		0.408887	130.776	120.403	76.7418	95.4784			300.954	0	0	164.322	106.662	111.842	119.009	0	0	154.898	0	355.967	202.931	163.302	0	201.22	309.053	0	216.325	190.39	217.8	62.3963	319.435	358.807	213.014	180.25	233.986	0	24.8141	0	316.843	171.219	177.104	264.905	163.179	0	0	0
O75964	ATP synthase subunit g, mitochondrial	ATP5L	ATP5L_HUMAN		0.0195062	195.52	172.931	119.09	164.352			215.699	103.902	112.316	174.995	141.198	169.074	187.019	286.401	120.612	234.723	246.277	237.216	222.373	234.487	347.988	230.451	287.214	148.716	142.571	164.243	156.166	137.798	115.819	262.807	140.263	250.985	150.954	514.892	75.1985	299.083	297.244	229.192	188.153	202.501	162.646	85.4046	375.091	34.8686
O76021	Ribosomal L1 domain-containing protein 1	RSL1D1	RL1D1_HUMAN		0.486113	7.99437	7.95346	17.407	11.3144			0	0	0	0	0	0	0	88.6783	0	0	0	0	0	0	0	0	20.0544	29.0366	30.4601	0	0	7.64679	44.8135	0	54.1497	25.7194	0	0	0	0	0	10.757	0	0	0	0	0	0
O94760	N(G),N(G)-dimethylarginine dimethylaminohydrolase 1	DDAH1	DDAH1_HUMAN		0.095582	87.2768	98.9284	39.1641	71.7431			205.114	22.3371	10.9448	184.734	114.659	0	78.6434	86.0525	121.399	119.362	89.8476	115.027	0	382.258	0	86.4779	67.9626	0	71.9472	0	163.324	0	180.646	217.945	0	141.853	42.347	277.118	35.1794	105.862	484.184	0	0	84.144	99.3117	0	0	0
O94788	Retinal dehydrogenase 2	ALDH1A2	AL1A2_HUMAN		0.0320914	38.854	39.8984	33.2099	0			0	0	213.429	39.5298	0	49.794	0	0	61.0736	141.211	195.191	0	0	67.4292	0	0	0	0	21.2931	0	65.8361	0	0	0	0	38.8565	86.7582	0	75.0923	0	0	118.474	0	47.206	0	197.152	0	0
O94919	Endonuclease domain-containing 1 protein	ENDOD1	ENDD1_HUMAN		0.264269	7.1531	15.2944	7.29202	19.7858			0	6.8421	55.6108	60.7211	0	0	0	0	0	0	34.1943	0	0	0	0	0	0	0	0	0	0	0	0	0	0	0	0	0	0	0	136.076	0	0	0	0	0	0	32.1208
O95167	NADH dehydrogenase [ubiquinone] 1 alpha subcomplex subunit 3	NDUFA3	NDUA3_HUMAN		0.221237	7.99522	3.14417	9.5452	19.8126			0	0	59.1817	95.6059	0	0	0	0	0	0	0	0	0	0	7.0358	0	7.0358	0	7.0358	0	0	0	0	0	0	0	0	0	0	0	0	0	0	0	0	0	0	14.2988
O95168	NADH dehydrogenase [ubiquinone] 1 beta subcomplex subunit 4	NDUFB4	NDUB4_HUMAN		0.209116	64.6509	47.2578	31.7885	47.9984			211.918	0	0	0	72.2109	77.297	53.0897	0	69.6976	88.3468	96.0395	77.6113	0	133.369	79.4761	86.0497	116.118	61.6645	75.3051	64.5416	59.5856	0	80.2965	119.33	93.6959	86.9031	0	184.136	56.1985	63.1858	144.264	63.1285	77.0582	43.8079	0	0	0	0
O95299	NADH dehydrogenase [ubiquinone] 1 alpha subcomplex subunit 10, mitochondrial	NDUFA10	NDUAA_HUMAN		0.21516	32.3552	40.9211	18.2713	16.4651			164.978	0	0	0	0	80.2019	0	0	0	73.0683	0	67.3377	0	89.3095	0	0	110.569	42.8694	83.4821	0	0	0	95.5845	114.188	82.9639	99.2792	74.924	97.1325	0	0	119.812	90.36	72.7808	0	0	0	0	0
O95336	6-phosphogluconolactonase	PGLS	6PGL_HUMAN		0.0286531	154.636	138.518	103.094	107.971			443.541	147.912	62.1967	115.052	83.9081	169.529	123.091	141.134	204.88	161.376	0	171.333	211.067	302.95	180.176	153.678	144.324	148.65	106.47	118.323	138.064	74.3309	251.838	169.261	93.3161	99.4383	135.452	241.371	228.071	170.991	442.812	162.334	129.466	133.137	157.369	0	118.733	31.0169
O95394	Phosphoacetylglucosamine mutase	PGM3	AGM1_HUMAN		0.0103073	93.5317	148.345	48.4626	83.3091			193.293	0	272.245	27.2675	28.2527	113.13	0	128.168	0	72.4596	0	157.65	0	261.306	0	183.459	134.043	172.587	13.3307	152.327	148.177	0	155.362	281.82	100.08	46.2287	69.3183	241.355	70.2815	49.9636	365.869	0	0	128.151	117.585	0	185.328	264.091
O95433	Activator of 90 kDa heat shock protein ATPase homolog 1	AHSA1	AHSA1_HUMAN		0.260294	13.7592	20.4331	12.0615	28.6897			13.1609	0	0	0	37.906	62.7934	0	0	0	0	45.3829	72.4576	0	0	0	0	0	0	39.4534	0	31.5474	0	45.803	0	0	0	67.1182	0	0	0	91.3474	0	51.4345	65.1417	0	0	0	0
O95563	Mitochondrial pyruvate carrier 2	MPC2	MPC2_HUMAN		0.0212322	27.2725	28.9331	6.57367	14.5813			35.5532	0	0	26.5016	27.6005	21.0705	0	80.4812	0	0	0	29.6371	38.9803	83.5115	0	68.6561	99.5707	23.8208	0	37.0349	27.5773	0	54.6059	50.4362	23.3426	53.7071	36.6602	81.2501	0	92.2745	86.711	58.2429	42.4456	13.0986	0	0	0	0
O95571	Persulfide dioxygenase ETHE1, mitochondrial	ETHE1	ETHE1_HUMAN		0.0394747	29.3193	20.4092	9.773	23.6472			146.054	0	43.544	0	26.0273	58.2996	0	68.0199	0	0	37.5959	83.2083	0	71.6662	0	0	28.0445	0	39.3588	0	43.2049	0	90.5484	34.1849	92.6501	53.2671	46.33	0	0	0	160.093	0	0	0	0	0	0	0
O95716	Ras-related protein Rab-3D	RAB3D	RAB3D_HUMAN		0.640666	354.462	371.203	414.007	501.249			1066.34	88.9378	332.048	296.411	193.046	289.261	0	543.621	368.123	487.73	323.547	309.376	123.794	893.715	588.008	350.872	499.912	349.862	0	326.239	367.318	0	513.629	404.599	377.005	518.184	337.962	1399.2	197.232	313.038	935.1	190.808	344.644	436.012	398.862	33.2124	142.302	411.592
O95777	U6 snRNA-associated Sm-like protein LSm8	LSM8	LSM8_HUMAN		0.0024161	23.017	43.4459	36.6976	65.3566			0	64.3397	26.9224	0	0	0	0	0	0	0	127.192	0	0	0	217.584	0	0	0	70.3374	0	0	0	0	45.0016	50.5785	0	0	0	0	0	0	0	71.9421	0	0	54.2404	0	49.5211
O95816	BAG family molecular chaperone regulator 2	BAG2	BAG2_HUMAN		0.0490141	56.8072	50.1816	25.5331	32.14			78.9608	0	2.40125	0	67.2535	56.1091	0	0	84.3822	0	12.5236	116.792	165.386	90.1554	58.0204	76.4767	43.3511	102.515	67.5137	74.9278	152.992	0	80.5969	90.0678	48.0394	82.306	105.09	70.6381	0	87.459	0	102.399	86.0039	134.308	85.01	0	0	0
O95831	Apoptosis-inducing factor 1, mitochondrial	AIFM1	AIFM1_HUMAN		0.0740819	11.8702	10.6537	11.7807	25.2645			57.2667	0	11.2409	51.6433	19.7036	46.7597	0	0	0	0	17.1946	25.259	0	0	0	0	0	0	16.9784	0	15.0976	0	29.0973	0	0	0	8.66204	0	0	0	40.26	0	0	0	20.0296	0	0	0
O95865	N(G),N(G)-dimethylarginine dimethylaminohydrolase 2	DDAH2	DDAH2_HUMAN		0.244816	51.1827	72.5544	46.5437	57.5614			153.621	48.9574	26.3349	0	30.5441	58.0918	0	0	0	0	36.3714	87.8817	0	94.4042	135.867	102.759	0	91.8557	75.4903	81.5519	102.29	0	106.342	98.3494	59.6437	85.1029	0	0	0	100.011	246.537	98.2964	105.274	67.4225	0	22.5739	0	8.63119
O95994	Anterior gradient protein 2 homolog	AGR2	AGR2_HUMAN		0.319862	192.816	409.29	632.966	629.036			133.254	0	1380.67	0	79.242	101.268	144.609	350.532	264.875	155.277	129.266	189.583	106.965	264.871	218.012	112.201	146.198	174.744	290.396	0	0	0	150.956	108.99	235.229	372.292	212.927	535.412	209.023	146.535	0	0	141.723	350.346	305.271	540.876	148.392	2079.07
O96000	NADH dehydrogenase [ubiquinone] 1 beta subcomplex subunit 10	NDUFB10	NDUBA_HUMAN		0.295628	44.5608	34.0123	57.4275	30.6193			165.684	12.0569	26.4345	0	0	87.531	0	214.439	0	0	0	0	0	118.76	0	91.1199	0	90.4475	45.5258	60.0633	68.2753	0	0	121.133	0	105.869	0	194.807	0	83.0139	116.603	0	70.4273	0	0	0	0	14.535
O96008	Mitochondrial import receptor subunit TOM40 homolog	TOMM40	TOM40_HUMAN		0.0759099	124.278	127.76	69.6305	92.0453			251.186	0	7.52176	56.0721	93.2533	147.48	39.5956	302.296	47.2247	121.343	0	114.861	132.462	361.12	174.373	151.645	242.609	182.499	87.7104	107.409	113.456	0	263.141	118.785	277.191	221.448	161.639	277.797	136.281	228.835	357.407	158.531	86.7797	77.8499	237.501	0	0	0
O96019	Actin-like protein 6A	ACTL6A	ACL6A_HUMAN		0.436592	17.9659	22.7129	7.8189	10.7785			171.083	0	17.1848	0	23.4125	35.6906	0	0	0	0	0	49.3459	0	0	0	0	0	33.3855	28.8577	36.2898	0	0	0	44.0069	50.3587	0	81.2544	0	0	49.004	160.328	0	32.0551	28.9707	63.007	0	0	0
P00167	Cytochrome b5	CYB5A	CYB5_HUMAN		0.327755	84.4455	59.8837	56.8495	78.1568			169.272	0	0	75.3566	53.7271	75.0577	0	0	112.569	135.143	32.4682	135.81	53.3852	168.122	206.617	104.011	171.997	132.3	62.1631	64.6171	105.185	0	0	165.219	0	113.308	0	225.14	0	0	128.568	0	101.879	148.493	0	0	0	0
P00338	L-lactate dehydrogenase A chain	LDHA	LDHA_HUMAN		0.736445	1095.59	955.354	1239.3	935.717			1759.85	629.349	1327.95	622.959	1035.18	1184.28	680.175	2737.11	426.308	919.209	800.837	763.136	1428.18	761.487	405.303	1098.38	753.236	880.218	936.593	753.232	795.633	3404.41	884.219	797.113	1565.8	937.032	1592.61	773.481	1292.18	992.415	959.594	1066.8	849.822	839.97	730.937	476.999	1250.39	632.058
P00352	Retinal dehydrogenase 1	ALDH1A1	AL1A1_HUMAN		0.206987	103.716	145.146	128.134	208.714			106.149	119.625	269.111	73.4529	261.707	106.423	44.9524	243.817	0	0	182.156	56.8804	150.132	91.6994	0	68.822	0	40.6113	109.335	128.962	172.653	55.2597	199.392	66.2361	341.094	132.538	190.26	0	64.7242	225.142	0	329.486	173.719	184.77	0	154.94	0	214.438
P00367	Glutamate dehydrogenase 1, mitochondrial	GLUD1	DHE3_HUMAN		0.5892	320.016	343.854	247.235	313.453			1067.87	126.872	187.326	258.881	272.262	159.475	112.112	333.423	180.761	321.077	414.614	560.716	203.367	558.239	451.436	274.934	439.701	242.636	307.152	245.558	321.945	0	706.929	563.096	536.164	508.583	325.508	717.647	311.122	285.814	1093.93	222.75	160.437	253.201	252.087	35.2672	253.81	182.628
P00387	NADH-cytochrome b5 reductase 3	CYB5R3	NB5R3_HUMAN		0.15617	323.57	324.644	246.551	213.867			533.57	137.607	132.426	89.8379	268.015	397.349	324.948	371.097	171.402	194.853	259.947	525.112	559.855	400.873	122.172	527.963	191.257	259.373	303.38	251.955	410.348	685.205	310.236	320.8	296.643	214.294	122.485	355.488	300.694	375.655	423.486	698.697	568.393	609.952	323.189	57.2228	1195.06	88.0461
P00390	Glutathione reductase, mitochondrial	GSR	GSHR_HUMAN		0.000333347	193.122	231.019	153.993	116.23			297.755	108.94	117.146	237.103	186.6	162.038	115.607	435.066	209.125	244.176	69.8914	131.732	142.026	195.455	257.329	168.885	196.565	199	92.5197	244.096	107.273	330.348	226.117	139.633	251.494	247.086	291.067	388.047	291.221	259.705	283.854	124.152	166.369	203.154	197.887	101.191	345.567	179.652
P00403	Cytochrome c oxidase subunit 2	MT-CO2	COX2_HUMAN		0.191098	1102.72	1076.61	1146.6	803.888			1854.28	959.592	611.258	868.956	606.451	875.843	657.194	1281.96	1026.91	1760.86	1281.43	1011.58	831.237	2619.72	0	1390.95	1291.58	1019.5	908.39	903.921	565.501	1932.7	1071.77	839.444	576.752	1896.92	783.933	4235.65	900.646	1131.36	2321.22	867.513	654.305	655.897	1341.91	228.225	2318.58	588.5
P00441	Superoxide dismutase [Cu-Zn]	SOD1	SODC_HUMAN		0.254897	155.141	199.76	142.881	100.482			301.869	5.73501	17.6769	133.538	245.68	183.405	90.3929	339.427	0	129.261	84.274	503.131	178.684	204.899	0	170.88	143.887	199.043	138.131	182.752	160.43	0	467.422	427.454	547.193	302.237	349.544	159.47	153.804	439.587	0	314.378	391.656	37.5481	232.083	0	0	0
P00450	Ceruloplasmin	CP	CERU_HUMAN		0.327825	82.7312	64.8253	49.2006	50.4499			60.634	10.3949	11.0023	98.9465	152.212	75.6842	157.904	0	196.57	0	61.84	78.1058	229.153	117.047	0	124.303	105.931	133.797	72.121	53.9771	80.4632	0	67.2647	79.1169	108.972	99.7486	87.0195	0	0	90.1517	100.662	150.996	219.672	107.366	95.4594	0	0	0
P00488	Coagulation factor XIII A chain	F13A1	F13A_HUMAN		0.0415986	37.6387	11.2279	6.68797	23.3744			0	0	75.833	0	52.8925	0	0	0	0	100.453	0	0	172.115	88.562	59.736	76.8244	0	113.537	0	0	88.0971	0	0	0	0	0	0	0	0	113.121	0	61.0878	0	38.3754	0	0	0	14.7356
P00491	Purine nucleoside phosphorylase	PNP	PNPH_HUMAN		0.297636	51.4322	48.5402	31.4175	52.4018			73.4938	49.196	18.4258	0	46.9364	127.962	46.9482	0	51.4147	113.184	49.7311	100.45	88.9302	0	0	0	81.7491	98.6809	33.6266	28.1175	122.662	0	81.3329	37.9158	0	0	146.183	115.346	144.212	49.704	87.9991	0	34.56	50.7434	0	32.8501	0	15.0223
P00505	Aspartate aminotransferase, mitochondrial	GOT2	AATM_HUMAN		0.579842	323.209	307.288	496.519	233.667			863.891	116.97	574.869	277.552	270.922	169.854	224.883	321.14	133.389	252.657	333.892	319.772	189.263	197.383	578.146	302.257	651.698	257.142	199.48	170.881	327.348	377.219	339.979	254.577	192.532	380.335	217.636	319.976	374.718	285.982	1188.57	279.519	191.615	287.376	178.512	38.8811	402.38	167.91
P00558	Phosphoglycerate kinase 1	PGK1	PGK1_HUMAN		0.306011	439.925	429.25	363.291	346.179			954.759	65.2901	256.91	181.885	533.883	934.248	327.249	1099.2	349.878	566.345	107.022	639.62	646.55	305.011	151.546	524.971	326.184	353.507	371.991	265.216	500.063	217.018	589.361	536.555	574.685	435.97	689.754	454.47	590.506	385.443	722.978	730.022	510.87	577.54	379.128	129.764	484.244	73.4816
P00568	Adenylate kinase isoenzyme 1	AK1	KAD1_HUMAN		0.117507	56.3094	56.6064	27.0012	35.9858			77.3675	0	0	0	128.225	0	106.247	96.8698	0	100.377	94.8624	62.0879	69.0404	0	0	164.479	75.3643	35.9917	69.1829	63.285	95.4273	0	62.1378	77.44	57.4831	60.0175	63.2491	0	134.23	56.0747	0	100.648	184.371	135.293	71.8104	0	0	0
P00738	Haptoglobin	HP	HPT_HUMAN		0.625168	318.425	296.612	211.803	278.238			0	40.5133	356.73	408.972	1546.92	415.625	236.282	453.755	128.624	39.8226	260.161	264.297	530.717	132.179	794.432	0	229.901	328.284	82.881	539.943	215.309	0	178.465	369.268	213.325	141.905	1093.23	0	222.264	219.47	433.991	370.674	113.102	445.983	241.409	230.837	76.0805	0
P00751	Complement factor B	CFB	CFAB_HUMAN		0.0491535	64.71	67.1966	25.9367	96.4789			188.679	0	144.648	49.1228	98.6435	65.6734	40.1265	239.278	0	0	29.4294	61.0517	142.247	0	0	72.1302	40.4748	52.0179	83.8237	48.4604	67.8139	0	128.592	43.8105	64.8588	43.6184	393.825	0	77.1709	66.4532	0	72.4257	109.737	53.8805	45.5982	0	0	0
P00915	Carbonic anhydrase 1	CA1	CAH1_HUMAN		0.838775	179.326	152.713	112.323	215.133			118.095	3.89042	229.5	202.191	981.188	209.368	232.492	0	0	0	248.904	188.076	137.141	33.2897	0	82.3957	968.776	193.541	53.4971	0	62.8246	0	0	313.157	0	101.564	0	0	258.407	0	0	0	234.605	307.386	63.4941	441.323	172.732	123.453
P01008	Antithrombin-III	SERPINC1	ANT3_HUMAN		0.968061	291.356	300.79	311.953	336.672			260.006	287.308	179.917	301.433	281.495	164.433	258.195	940.085	439.424	254.767	94.8135	324.939	328.14	397.903	357.481	263.305	229.163	352.942	201.369	210.666	221.501	60.5459	344.072	400.225	201.013	278.939	321.518	310.419	291.817	346.656	177.512	283.653	823.512	386.984	225.296	195.592	0	125.481
P01009	Alpha-1-antitrypsin	SERPINA1	A1AT_HUMAN		0.511041	771.619	800.716	727.77	750.186			909.136	415.922	169.08	449.031	1471.18	812.657	327.621	1894.4	630.807	624.239	338.058	786.623	1298.14	602.067	1055.5	895.148	774.012	793.789	788.191	796.221	686.498	457.302	1106.91	1112.61	397.489	1096.48	1673.1	868.33	1110.61	1567.52	604.227	1384.55	935.485	1281.67	510.48	286.546	417.519	204.617
P01011	Alpha-1-antichymotrypsin	SERPINA3	AACT_HUMAN		0.485002	1520.64	1219.2	1635	1091.55			938.188	1159.62	8433.88	1155.95	649.908	669.761	1418.32	1170.14	450.224	1310.89	729.243	2115.84	3812.82	403.673	259.8	711.043	682.903	1123.32	1951.75	736.508	1073.76	2496.54	565.096	820.669	506.576	1321.78	5027.9	1148.37	734.497	666.088	682.104	773.176	1363.43	1033.25	606.024	811.939	2059.32	342.544
P01019	Angiotensinogen	AGT	ANGT_HUMAN		0.820045	53.5899	79.8303	53.0781	102.22			41.406	46.6787	13.8694	75.2252	71.2851	75.5109	52.2168	26.4903	0	20.0669	80.0818	70.5673	60.1058	45.7458	0	84.4912	42.0842	60.2494	100.756	62.4769	67.5469	82.1227	97.56	91.2356	82.7495	0	116.686	79.1461	60.1791	91.4955	0	416.588	371.35	115.452	79.5463	21.3619	0	7.23618
P01023	Alpha-2-macroglobulin	A2M	A2MG_HUMAN		0.551866	53.5185	87.8057	69.5405	80.1996			0	0	73.8191	42.9078	114.267	66.4452	56.3727	207.905	0	74.5704	44.6228	49.6446	93.7578	79.1917	0	0	56.0518	52.1532	55.0914	61.5082	49.0978	0	51.2846	55.0536	160.646	49.68	113.694	0	0	85.5706	54.7199	56.872	165.116	66.0295	0	95.1729	0	8.22422
P01024	Complement C3	C3	CO3_HUMAN		0.517035	182.928	204.498	181.536	192.279			95.725	37.5156	248.724	279.081	376.815	142.201	372.296	196.42	80.0499	112.706	220.255	223.776	474.49	107.004	0	122.748	259.316	146.163	105.316	207.075	161.727	55.0062	141.962	187.552	304.434	145.687	393.319	112.873	319.379	122.091	207.638	185.67	214.331	289.224	183.251	150.423	307.829	11.5565
P01033	Metalloproteinase inhibitor 1	TIMP1	TIMP1_HUMAN		0.0364078	76.1933	51.7839	34.0579	17.181			0	0	15.1025	218.142	60.9235	0	43.3634	0	119.991	0	93.7723	103.688	143.934	0	0	138.633	73.119	81.6179	70.4366	192.159	143.001	178.37	0	0	0	0	88.2477	103.438	0	132.46	0	212.729	57.5197	185.262	106.7	0	0	0
P01034	Cystatin-C	CST3	CYTC_HUMAN		0.0700089	169.521	107.485	69.0473	19.36			279.717	0	43.83	550.81	0	0	0	0	0	0	0	570.973	0	0	0	506.222	798.436	162.151	448.235	262.748	63.4855	42.8614	340.183	0	385.399	0	0	578.305	476.243	0	0	0	60.3422	0	0	0	0	49.954
P01042	Kininogen-1	KNG1	KNG1_HUMAN		0.179237	17.493	70.8962	79.7364	113.913			0	190.521	61.9046	21.2835	8.28695	0	0	0	0	0	39.5315	16.0353	0	0	0	0	0	0	31.2483	0	16.0353	0	0	0	0	0	0	0	0	0	0	0	0	0	0	402.686	103.504	169.139
P01591	Immunoglobulin J chain	JCHAIN	IGJ_HUMAN		0.241535	85.7354	66.2697	56.3296	40.1152			78.5907	160.26	194.837	78.5907	164.926	275.297	285.083	0	73.3877	151.555	0	0	234.331	0	0	58.1316	0	28.9658	0	102.223	0	0	44.7284	0	0	0	30.9492	0	40.6142	96.6571	47.2433	0	0	40.0674	133.338	0	0	0
P01619	Immunoglobulin kappa variable 3-20	IGKV3-20	KV320_HUMAN		0.463907	73.81	145.64	63.2532	90.2474			0	411.526	242.731	0	409.684	39.8225	520.057	0	0	0	0	0	0	0	0	0	0	0	0	0	0	0	0	246.047	0	0	0	0	0	0	0	0	0	0	0	117.985	1015.58	247.566
P01624	Immunoglobulin kappa variable 3-15	IGKV3-15	KV315_HUMAN		0.661539	396.882	336.798	335.394	363.73			269.647	496.442	595.144	0	0	1533.46	0	660.732	442.248	1084.8	257.516	0	713.576	396.012	0	265.434	350.011	497.238	126.147	367.391	303.535	372.063	226.499	0	0	0	0	347.897	0	339.883	0	259.643	0	0	545.358	720.678	0	154.575
P01834	Immunoglobulin kappa constant	IGKC	IGKC_HUMAN		0.0303409	1097.29	901.819	611.652	924.921			984.407	298.674	438.518	1496.18	1973.94	2898.49	1783.04	871.452	631.163	1491.27	674.486	824.117	2824.23	671.992	154.186	576.364	1633.47	771.116	476.124	1190.15	806.458	670.644	949.4	989.942	523.24	790.987	1532.2	357.069	1525.22	1379.57	914.877	958.043	501.645	1617.8	940.157	686.452	1228.39	59.0782
P01857	Immunoglobulin heavy constant gamma 1	IGHG1	IGHG1_HUMAN		0.339243	952.121	965.405	874.54	830.875			927.108	549.835	612.05	890.924	2805.04	1073.19	927.903	2376.26	650.419	1256.8	767.976	763.507	1087.98	491.464	452.881	499.535	1301.39	723.032	736.253	536.855	574.673	941.589	749.739	811.892	1540.75	658.424	1285.68	696.841	1461.95	1302.13	479.788	698.97	690.545	1268.76	540.782	1636.16	577.985	322.209
P01859	Immunoglobulin heavy constant gamma 2	IGHG2	IGHG2_HUMAN		0.36232	796.923	891.84	658.875	784.87			724.369	242.388	477.14	1176.88	989.192	1961.84	1108.64	1024.2	806.132	1187.7	194.599	395.914	1657.14	317.729	0	474.932	841.964	504.872	335.728	647.099	652.634	1811.22	1085.94	781.742	639.717	470.522	1598.15	496.163	1050.9	614.602	719.472	697.911	0	912.46	571.644	1987.18	727.652	0
P01860	Immunoglobulin heavy constant gamma 3	IGHG3	IGHG3_HUMAN		0.492154	693.664	938.925	728.287	645.972			0	727.754	939.649	1258.68	2304.28	1789.67	1223.55	0	0	1677.49	397.689	0	1715.42	0	340.647	626.992	1341.95	0	0	916.844	0	0	1082.54	0	1323.46	0	1724.45	809.342	1710.71	1295.64	758.431	870.406	0	1355.24	0	2183.17	0	327.776
P01861	Immunoglobulin heavy constant gamma 4	IGHG4	IGHG4_HUMAN		0.539013	379.861	543.786	271.375	556.085			0	0	0	1090.25	1016.82	1807.53	1042.68	945.145	0	0	93.749	485.223	0	0	0	0	671.7	542.488	0	661.357	0	0	944.76	0	0	0	1381.61	0	0	0	0	0	288.644	0	0	1939.37	0	0
P01871	Immunoglobulin heavy constant mu	IGHM	IGHM_HUMAN		0.638472	43.0298	32.8697	88.052	30.5464			0	0	0	0	570.45	116.137	126.348	0	0	104.525	0	0	0	0	0	0	0	0	0	0	29.1962	0	0	0	39.0646	0	145.335	0	92.2618	65.3472	0	23.1676	48.9377	162.004	0	18.7878	0	0
P01876	Immunoglobulin heavy constant alpha 1	IGHA1	IGHA1_HUMAN		0.770073	380.022	362.361	289.856	423.271			242.611	477.303	879.823	348.046	1207.03	1656.44	649.087	190.789	0	701.819	337.577	0	0	0	0	387.268	0	0	0	587.002	332.045	363.636	502.58	143.131	0	0	0	0	0	0	866.066	0	0	0	452.243	778.813	823.054	345.807
P01903	HLA class II histocompatibility antigen, DR alpha chain	HLA-DRA	DRA_HUMAN		0.309754	113.824	74.1179	68.6465	88.9444			116.995	0	11.9254	87.343	57.4328	272.865	174.044	0	200.165	174.939	101.44	111.483	430.676	96.3511	0	0	108.337	241.932	155.057	73.8774	89.2611	0	67.9439	84.4623	96.9401	0	134.414	170.607	82.2522	105.159	0	88.1701	98.6253	84.7224	100.34	0	0	0
P01920	HLA class II histocompatibility antigen, DQ beta 1 chain	HLA-DQB1	DQB1_HUMAN		0.0537856	16.5733	10.0369	1.84512	18.1761			0	0	15.8527	0	0	91.1406	78.3739	0	0	0	0	61.9053	0	0	0	0	0	117.34	0	0	0	0	0	56.5475	0	0	0	0	0	0	0	0	0	0	0	0	0	0
P02042	Hemoglobin subunit delta	HBD	HBD_HUMAN		0.127761	25258.4	25271.4	17755.1	21254.7			26848.8	9945.91	14100.6	26715	83288.9	21225	39117.4	20512.8	12494.6	17901.5	22824.8	29596.5	33513.3	15823.3	9602.04	26680.6	85842.1	14373.4	11707.5	10618	17374.6	5578.78	17237.8	27189.8	20197.1	15981.5	17586.8	35922.7	72113.5	12451.5	22452.5	16865.3	7131.44	40707.2	21880.5	49132.8	23324.9	8295.23
P02452	Collagen alpha-1(I) chain	COL1A1	CO1A1_HUMAN		0.0822464	54.2557	32.2487	68.7141	77.5394			0	49.7344	0	27.2072	44.0621	0	723.434	0	0	46.9162	10.7692	0	49.7344	22.2901	0	20.9603	51.6077	28.6376	21.3649	0	96.9066	0	0	136.034	0	0	18.5724	31.8016	0	0	0	0	87.9881	100.807	0	55.7531	0	0
P02462	Collagen alpha-1(IV) chain	COL4A1	CO4A1_HUMAN		0.469706	293.129	218.395	314.76	274.535			155.872	92.5302	377.926	264.004	275.837	117.442	88.9739	758.592	291.315	209.157	637.177	396.572	229.027	103.718	195.529	179.4	219.381	419.761	356.868	188.187	294.565	597.012	194.863	582.46	299.616	94.7697	157.754	139.539	196.876	150.037	241.689	119.66	805.597	202.453	186.944	0	0	0
P02511	Alpha-crystallin B chain	CRYAB	CRYAB_HUMAN		0.214698	439.304	356.341	297.334	439.806			170.432	420.204	269.309	172.592	891.301	227.864	293.895	56.148	509.074	506.383	424.674	574.73	537.575	471.335	389.034	1321.38	968.866	282.563	296.633	445.083	435.601	0	250.484	871.406	213.288	226.777	399.895	635.611	475.01	522.383	269.28	559.124	678.862	941.68	440.031	67.6977	0	193.015
P02533	Keratin, type I cytoskeletal 14	KRT14	K1C14_HUMAN		0.670873	931.8	1116.42	786.06	794.272			0	3116.66	2803.66	1898.64	0	2092.15	2005.97	0	1185.49	1995.34	1347.14	1776.34	0	0	587.527	464.024	0	773.108	0	0	0	453.564	0	3862.16	0	3186.27	2051.22	3664.8	2576.82	0	0	0	0	0	0	1175.26	0	948.763
P02545	Prelamin-A/C	LMNA	LMNA_HUMAN		0.18436	614.393	461.526	587.694	428.97			487.279	186.183	331.316	658.945	370.448	491.317	449.47	1476.57	2794.78	469.529	577.021	483.115	396.381	377.612	681.555	555.459	651.072	462.248	448.739	376.143	389.572	401.905	349.462	539.881	578.109	467.805	344.651	303.518	712.561	387.114	523.093	511.742	978.417	607.203	372.609	170.243	372.345	231.793
P02585	Troponin C, skeletal muscle	TNNC2	TNNC2_HUMAN		0.101396	45.3655	41.6307	19.0405	61.6104			0	53.954	39.7738	0	0	362.693	0	0	0	0	0	88.6318	102.282	0	0	113.652	0	149.602	0	27.6131	59.8391	0	170.732	0	86.6059	108.558	293.589	0	0	0	0	0	25.1142	0	0	24.4837	0	0
P02647	Apolipoprotein A-I	APOA1	APOA1_HUMAN		0.214192	379.101	515.143	390.112	530.924			367.037	486.762	510.227	425.287	564.724	481.914	454.19	177.47	201.173	319.153	539.591	446.394	574.097	149.972	212.501	452.875	548.186	328.346	239.533	353.065	350.337	157.38	394.182	718.564	283.277	335.053	619.834	221.233	717.893	673.74	306.493	795.761	752.522	1073.65	370.361	1161.64	268.068	234.847
P02649	Apolipoprotein E	APOE	APOE_HUMAN		0.503096	60.0069	81.1579	110.311	114.039			35.6179	84.7548	74.1398	48.8088	67.1909	76.0381	172.883	44.5393	0	82.4568	13.7631	77.9936	111.852	66.8643	0	52.4662	61.4605	95.3952	36.6839	62.175	55.0669	0	0	58.5629	70.7716	57.6568	68.8382	0	87.4348	39.3748	68.0882	74.0676	213.393	184.652	45.5432	144.585	324.271	0
P02652	Apolipoprotein A-II	APOA2	APOA2_HUMAN		0.172838	9.75967	31.1969	16.864	45.0239			0	27.2559	58.5503	0	0	45.7855	83.1211	0	0	0	0	0	0	0	0	0	0	0	0	0	0	0	0	128.544	0	0	145.095	0	0	0	0	0	0	123.482	0	103.231	0	0
P02671	Fibrinogen alpha chain	FGA	FIBA_HUMAN		0.313726	128.742	79.516	78.7706	80.0488			78.4146	0	21.9416	139.463	867.653	70.8876	136.925	332.796	98.061	120.534	143.698	85.5201	284.862	67.7495	0	66.4541	157.788	31.4826	0	63.22	64.8759	0	74.1021	54.0076	0	18.9811	122.484	0	135.965	47.4619	93.2516	50.1343	46.702	263.871	78.248	52.6902	74.1572	0
P02675	Fibrinogen beta chain	FGB	FIBB_HUMAN		0.766381	189.028	172.019	197.946	189.323			172.191	0	33.062	357.802	1606.83	102.904	209.814	0	106.963	0	146.027	139.249	374.343	132.173	0	98.9086	172.461	93.6932	60.2202	117.074	163.657	71.2411	188.979	137.308	153.403	131.628	182.177	48.2006	203.681	0	75.6917	74.7269	0	337.841	123.329	117.691	136.636	0
P02679	Fibrinogen gamma chain	FGG	FIBG_HUMAN		0.540369	147.065	100.983	117.493	181.09			233.904	0	40.6788	265.354	1026.26	63.0677	112.233	323.701	128.491	72.6802	239.664	58.0493	239.445	49.67	0	37.7106	157.289	81.1683	5.38828	60.8845	39.8002	0	167.884	116.316	74.0149	0	139.516	0	142.276	17.168	234.308	0	0	283.648	0	35.7137	0	0
P02730	Band 3 anion transport protein	SLC4A1	B3AT_HUMAN		0.289925	113.027	86.084	84.8687	92.5229			108.286	0	18.4035	172.822	339.273	41.9094	163.623	157.547	150.796	83.52	75.8462	215.157	158.787	89.7111	0	84.3115	502.284	27.1231	31.8773	21.2782	44.0363	0	48.8382	36.5612	78.7487	54.4608	36.0036	131.218	168.384	38.9593	48.7342	39.0749	0	175.224	83.2667	115.182	322.651	0
P02743	Serum amyloid P-component	APCS	SAMP_HUMAN		0.210733	1273.72	1192.99	2023.85	1337.98			662.476	780.833	1271.28	745.854	1375.74	628.582	2693.9	374.409	900.359	471.113	1557.99	2917.25	2170.82	499.942	633.269	748.739	2745.92	3250.74	913.624	672.21	1589.38	417.451	604.997	770.2	585.561	1085.8	797.497	475.221	2143.93	2054.49	195.27	667.911	1886.41	4815.75	695.708	396.455	922.514	326.221
P02748	Complement component C9	C9	CO9_HUMAN		0.665311	42.5322	46.3428	34.8397	35.694			0	0	0	0	61.4666	32.1295	40.3079	0	64.692	0	134.77	57.47	101.543	48.1192	0	58.7924	0	80.8054	45.4247	57.2493	41.0962	111.843	72.174	61.3996	0	56.5816	84.0351	64.917	0	67.1324	0	63.7149	98.3511	48.2373	56.6276	6.35779	0	0
P02749	Beta-2-glycoprotein 1	APOH	APOH_HUMAN		0.140904	13.4784	26.4639	17.741	59.8311			0	0	0	89.7231	141.628	0	0	12.3552	0	0	0	0	0	0	0	0	12.3552	22.5621	17.9015	0	0	0	47.3184	0	19.7566	42.9019	0	0	29.7655	31.7508	0	0	31.8203	0	0	0	0	0
P02750	Leucine-rich alpha-2-glycoprotein	LRG1	A2GL_HUMAN		0.122598	20.131	17.67	42.7834	54.0431			134.975	55.6536	80.8047	0	57.916	0	0	0	0	0	46.5542	0	66.9795	0	0	0	0	0	0	0	0	0	48.3578	0	0	0	0	0	0	0	0	0	56.243	0	0	54.4769	103.811	0
P02751	Fibronectin	FN1	FINC_HUMAN		0.593571	205.319	187.493	218.9	351.849			54.3911	49.6127	319.958	267.987	196.587	138.058	272.183	357.284	340.442	343.511	193.003	223.614	418.902	103.939	108.567	112.421	170.729	189.574	220.872	119.892	208.125	107.373	146.096	166.122	459.65	142.294	309.575	130.796	247.097	135.713	109.107	111.93	172.686	345.221	204.025	172.718	110.354	59.6732
P02760	Protein AMBP	AMBP	AMBP_HUMAN		0.262448	40.2584	42.5459	63.7364	42.5005			0	99.8727	38.0856	0	75.1966	22.4131	96.078	0	0	0	88.1096	44.1088	0	0	207.501	0	78.6796	44.6913	29.3147	0	61.6338	0	24.2609	25.4468	18.4331	22.8677	0	0	159.174	137.883	0	0	138.457	76.1344	0	0	0	0
P02763	Alpha-1-acid glycoprotein 1	ORM1	A1AG1_HUMAN		0.375287	255.422	276.688	319.923	179.683			167.919	183.712	58.9059	278.422	558.808	414.974	204.35	72.4538	130.247	390.336	0	296.673	261.716	239.876	439.746	299.411	339.672	113.539	384.063	255.3	284.847	244.317	157.52	95.6824	188.454	87.2189	950.23	100.045	253.554	479.024	161.487	418.009	1269.93	282.639	492.608	258.684	0	11.2915
P02766	Transthyretin	TTR	TTHY_HUMAN		0.0764554	455.172	475.162	354.513	297.266			223.055	123.225	432.929	536.335	331.073	600.606	362.503	447.468	806.625	425.479	260.851	448.02	438.007	666.318	739.953	495.004	632.223	631.619	331.313	402.862	583.234	95.0813	472.844	482.434	522.141	365.105	669.611	808.944	450.744	983.826	346.91	344.964	1422.36	623.101	559.144	135.238	198.787	32.1906
P02768	Serum albumin	ALB	ALBU_HUMAN		0.000366105	9844.03	11888.6	14960.2	11614.4			11694.8	8283.06	10384.7	9788.43	13421.5	7167.2	7833.54	20316.6	4282.64	6356.78	6831.97	8229.84	19569	4430.24	6070.89	5844.76	9394.13	9675.93	8783.78	15567	8174.21	14467.7	10455.9	15071.6	13614.1	7681.36	13972.3	35463.5	12371.6	12390	4997.85	7736.27	15445.4	12373.8	6654.26	13635.2	9579.34	8104.65
P02787	Serotransferrin	TF	TRFE_HUMAN		0.338748	374.333	532.573	475.851	511.728			400.784	78.877	405.78	531.589	728.16	403.208	416.853	410.781	183.082	222.01	144.439	465.812	537.666	181.861	197.895	420.192	380.92	701.741	408.249	504.352	388.497	122.572	690.219	988.077	858.303	422.376	524.391	228.504	397.529	786.502	216.548	654.342	1193.19	659.503	254.087	546.578	48.2821	147.377
P02788	Lactotransferrin	LTF	TRFL_HUMAN		0.0307028	1501.45	1030.23	613.127	535.193			1094.04	35.7839	3344.15	448.38	486.898	2263.98	2506.38	1650	1102.13	893.464	313.223	1278.69	10843.1	527.043	99.5506	559.896	565.909	1260.62	1122.85	1157.24	1265.65	212.969	443.055	427.527	545.078	1385.19	4064.59	1033.34	404.623	853.91	357.455	246.054	178.085	1613.17	2995.04	592.658	436.104	159.13
P02790	Hemopexin	HPX	HEMO_HUMAN		0.509685	299.084	388.371	383.607	301.365			242.17	118.28	214.24	466.445	432.869	305.961	305.53	235.111	183.898	294.613	213.959	541.555	388.621	235.358	300.402	309.706	258.79	369.977	292.663	346.469	370.702	152.525	364.953	607.739	299.72	286.216	315.918	426.641	368.834	535.251	275.775	312.226	1518.16	606.508	248.594	132.855	197.832	72.3131
P02792	Ferritin light chain	FTL	FRIL_HUMAN		0.310492	479.989	330.385	452.53	339.741			661.742	62.2574	225.594	445.566	137.254	1757.5	813.037	728.431	385.395	158.536	82.9355	350.377	1947.47	116.254	542.924	306.44	248.796	391.06	294.688	407.327	236.343	259.838	445.04	382.404	202.544	193.363	939.832	68.5793	295.661	33.407	181.752	196.765	724.978	18.7025	163.478	184.74	433.417	25.7245
P02794	Ferritin heavy chain	FTH1	FRIH_HUMAN		0.344321	267.037	282.879	228.822	214.208			215.293	42.9242	543.942	216.832	157.904	290.623	131.538	577.896	334.645	374.305	389.337	179.797	409.044	202.573	288.807	0	414.802	213.67	184.913	301.332	307.879	96.7489	249.929	245.19	368.883	315.893	331.086	280.007	245.212	388.804	493.028	162.177	306.275	129.959	576.563	235.36	0	229.128
P04004	Vitronectin	VTN	VTNC_HUMAN		0.509056	270.841	287.767	207.519	251.548			248.678	63.6313	40.8476	234.007	459.302	132.203	660.336	0	115.381	0	187.309	547.726	358.85	328.363	471.884	222.788	499.232	487.467	269.653	283.34	347.506	0	333.142	284.421	211.514	475.59	176.935	0	595.747	455.162	236.834	274.026	473.113	707.068	212.032	27.9429	0	0
P04040	Catalase	CAT	CATA_HUMAN		0.303968	135.957	133.41	147.821	98.8012			136.102	13.0252	76.6738	189.278	263.366	64.1938	130.679	0	56.1881	128.367	54.25	182.356	288.796	230.16	175.722	174.632	240.012	121.901	102.029	150.634	141.162	71.5297	170.457	198.967	79.181	55.6421	131.692	270.769	214.579	153.221	292.594	138.763	66.7129	131.248	92.9506	156.946	17.9275	29.7578
P04066	Tissue alpha-L-fucosidase	FUCA1	FUCO_HUMAN		0.120949	304.081	281.629	250.317	169.794			249.671	153.887	39.9717	303.536	88.3657	100.182	0	582.073	297.668	383.192	264.678	515.738	148.1	515.349	883.948	211.918	300.604	651.394	240.03	405.758	148.611	205.117	325.016	301.771	161.246	373.955	183.831	857.167	228.912	309.387	454.814	158.299	0	374.834	347.896	99.9238	620.376	222.984
P04075	Fructose-bisphosphate aldolase A	ALDOA	ALDOA_HUMAN		0.341562	826.589	927.979	882.34	996.467			1270.49	1432.55	1738.78	665.625	980.074	744.575	497.536	343.196	577.356	478.8	440.329	393.576	679.361	814.558	391.089	1502.15	769.533	356.26	578.81	679.811	731.822	2118.68	968.028	552.629	739.695	992.598	1232.36	770.722	950.583	912.281	979.575	1039.03	627.371	641.635	624.656	1229.63	1404.62	1346.47
P04080	Cystatin-B	CSTB	CYTB_HUMAN		0.019542	307.408	270.922	154.294	193.918			368.733	0	126.069	224.94	242.14	483.46	268.978	476.365	318.878	371.852	596.234	382.944	327.386	272.224	425.493	326.116	0	432.024	277.549	333.099	302.434	206.068	288.488	490.363	267.514	221.711	329.228	365.011	300.144	344.618	441.701	346.678	564.244	497.532	330.569	0	0	147.25
P04083	Annexin A1	ANXA1	ANXA1_HUMAN		0.0931973	294.143	280.248	200.271	274.408			106.956	376.618	298.41	395.699	275.561	347.579	277.034	374.718	245.761	232.293	443.403	431.975	436.703	112.63	298.18	455.788	270.471	185.334	258.125	291.329	261.934	94.6421	336.863	333.484	221.57	429.395	390.692	106.836	379.021	439.452	301.625	490.875	254.151	298.46	341.219	280.007	102.13	92.8687
P04179	Superoxide dismutase [Mn], mitochondrial	SOD2	SODM_HUMAN		0.140518	361.455	286.923	193.853	180.73			468.425	0	212.57	68.9549	106.332	2327.93	316.009	0	154.416	504.724	126.541	551.352	960.841	196.852	152.176	444.592	276.358	265.345	244.404	166.178	221.762	186.249	258.731	309.396	320.165	651.254	1472.63	276.254	432.997	328.96	352.241	372.551	303.372	192.898	341.268	41.6747	0	17.5239
P04196	Histidine-rich glycoprotein	HRG	HRG_HUMAN		0.30866	35.7833	49.7242	36.1137	43.7425			45.559	0	34.2275	77.5307	93.3674	31.6343	58.7031	0	0	47.8937	36.9888	41.4356	45.8326	28.8398	0	28.9378	76.2246	34.5832	25.1478	40.4813	39.8462	0	84.3502	61.1898	20.6616	39.3747	63.6861	0	68.7466	80.6268	37.1095	50.8899	54.0109	123.795	72.3709	23.127	0	0
P04216	Thy-1 membrane glycoprotein	THY1	THY1_HUMAN		0.746087	110.219	91.6977	100.294	109.417			121.022	105.427	47.0125	75.6704	89.7982	77.9767	268.946	0	71.8502	139.763	264.649	191.296	215.572	0	0	43.6822	144.345	214.424	99.7199	92.713	160.955	0	86.851	157.268	112.509	108.623	120.546	0	92.5347	204.4	83.7389	93.2204	88.6893	381.611	0	0	0	0
P04217	Alpha-1B-glycoprotein	A1BG	A1BG_HUMAN		0.51109	78.7653	109.788	87.383	93.8381			79.7276	23.7402	96.5711	150.412	151.484	76.0858	70.6595	0	47.3922	0	82.3959	67.2604	135.997	60.8795	115.319	105.914	100.752	133.065	60.4281	99.0442	75.7087	0	107.469	146.886	46.6338	79.0167	124.151	98.5851	85.127	125.783	0	97.761	327.958	87.088	50.0602	49.1011	0	16.7105
P04264	Keratin, type II cytoskeletal 1	KRT1	K2C1_HUMAN		0.284966	1855.74	1044.03	1082.02	975.842			776.77	1322.53	257.8	2388.51	479.659	1084.98	3092.47	1723.17	4423.81	4395.19	1452.97	549.676	893.116	729.847	7517.89	1014.75	588.147	1528.42	570.739	900.249	532.529	4603.02	864.456	1149.15	705.162	2206.6	1555.37	3897.33	3693.47	740.524	1641.04	666.184	1023.53	1084.91	788.585	151.713	624.578	431.4
P04406	Glyceraldehyde-3-phosphate dehydrogenase	GAPDH	G3P_HUMAN		0.582526	3774.89	3683.21	4163.24	3351.04			4628.76	2752.79	4383.62	2557.76	3237.13	4369.29	2474.66	1950.7	2731.07	3833.79	5754.09	4403.33	4292.5	3370.92	2834.05	4001.39	3488.26	4161.85	3607.36	3037.43	3616.76	7560.06	3741.55	4353.3	3700.16	3298.37	4320.69	3490.38	4374.76	3551.31	2803.82	4499.95	3434.62	4947.42	2973.54	2364.39	6802.19	2861.87
P04632	Calpain small subunit 1	CAPNS1	CPNS1_HUMAN		0.196051	141.077	134.839	75.0247	106.348			284.507	0	133.367	0	209.271	304.586	0	0	0	317.383	333.442	144.871	265.292	19.6363	0	148.203	264.255	94.3801	248.204	176.397	120.952	38.941	0	268.368	0	36.8823	230.258	0	205.136	275.923	89.7506	351.293	231.01	193.698	197.323	31.1119	0	58.1004
P04792	Heat shock protein beta-1	HSPB1	HSPB1_HUMAN		0.133461	3388.92	3069.14	2896.63	2397.12			3699.05	1515.83	1637.3	2933.62	2827.69	1847.55	2960.86	2345.35	6195.25	2919.81	3566.46	4361.56	3760.07	3300.36	3248.77	4675.71	2285.48	3066.32	3352.24	3950.67	4393.14	5713.05	2655.03	4320.71	2770.61	3414.93	3227.51	2131.45	3148.52	3945.08	3516.05	3711.85	4675.39	4154.4	3865.36	1202.55	3927.46	1124.6
P04843	Dolichyl-diphosphooligosaccharide--protein glycosyltransferase subunit 1	RPN1	RPN1_HUMAN		0.00976057	171.915	117.861	99.9148	55.7734			145.83	11.58	11.6348	166.9	86.2443	240.044	126.358	391.059	310.39	332.054	106.457	135.295	264.535	288.135	294.051	287.652	101.917	116.33	130.373	151.174	84.1178	0	191.571	130.167	315.798	211.782	335.706	205.99	129.86	139.224	167.835	138.305	108.134	89.7821	257.034	0	0	10.0265
P04844	Dolichyl-diphosphooligosaccharide--protein glycosyltransferase subunit 2	RPN2	RPN2_HUMAN		0.196002	85.9932	94.0599	47.6833	56.4378			159.123	0	3.75321	80.5463	0	120.371	0	257.775	0	217.323	60.4646	158.708	226.758	0	139.348	0	0	158.195	85.8288	106.487	117.169	0	295.602	163.697	185.071	210.778	258.934	0	0	112.752	173.418	138.945	104.916	145.47	182.781	0	0	0
P04908	Histone H2A type 1-B/E	HIST1H2AB	H2A1B_HUMAN		0.171676	30630.4	22573	43974	34338.2			0	37643.4	0	42707	0	75498.4	71078.3	69842.8	71968.3	63611.5	0	68689.4	0	60294.7	0	57733.6	0	0	54800.5	0	0	0	0	0	58126.7	67246.9	0	0	0	0	0	0	76344.2	0	63611.7	15800.3	69391	27685.9
P05023	Sodium/potassium-transporting ATPase subunit alpha-1	ATP1A1	AT1A1_HUMAN		0.262003	31.4853	154.703	14.392	24.5571			134.942	228.583	0	24.6797	0	0	7.58637	154.556	0	0	49.6285	21.3661	0	0	0	0	0	0	25.5439	45.7904	0	0	48.1359	0	0	0	26.7394	29.9425	0	0	0	31.8554	0	0	0	0	0	0
P05090	Apolipoprotein D	APOD	APOD_HUMAN		0.24164	54.8122	111.299	105.138	201.295			148.516	277.845	186.849	0	0	0	0	320.738	0	0	95.7694	0	0	0	0	0	0	123.722	52.4291	0	0	0	0	34.9584	0	0	0	0	0	0	0	0	0	240.715	0	679.237	135.993	0
P05091	Aldehyde dehydrogenase, mitochondrial	ALDH2	ALDH2_HUMAN		0.149603	78.934	118.218	61.7913	90.5423			222.814	0	296.011	0	261.537	124.333	79.9698	0	0	135.607	224.529	36.5306	65.218	0	0	40.2973	75.5021	0	17.3293	0	136.989	19.8802	189.186	105.602	288.925	45.1633	206.782	0	103.596	0	152.472	209.451	47.8161	48.1932	0	151.402	28.2974	212.883
P05109	Protein S100-A8	S100A8	S10A8_HUMAN		0.243149	880.387	703.508	816.146	585.169			225.239	48.2844	2173.5	260.172	339.124	801.114	971.511	634.972	1400.76	1581.3	47.7816	659.983	1950.81	317.422	288.415	732.323	520.612	775.548	241.177	674.946	340.545	4382.97	273.384	811.317	271.381	909.596	1514.32	375.952	314.445	365.152	284.308	363.911	390.129	362.571	1579.26	596.536	1534.3	888.161
P05141	ADP/ATP translocase 2	SLC25A5	ADT2_HUMAN		0.0110512	336.691	267.437	455.444	695.314			734.852	398.768	623.888	554.222	0	313.577	162.424	560.902	0	273.388	0	728.279	526.11	373.541	220.942	0	0	356.285	420.11	608.789	367.736	183.397	309.156	428.197	324.764	414.502	0	0	238.602	641.931	338.675	462.204	114.931	0	331.622	0	54.0053	146.001
P05155	Plasma protease C1 inhibitor	SERPING1	IC1_HUMAN		0.2653	79.4847	85.8	65.0498	47.0126			67.3185	10.7484	18.4276	130.012	121.73	136.293	42.3975	0	57.9303	91.1541	54.4892	134.256	198.468	0	99.0076	87.5151	98.7214	105.355	86.0746	109.973	98.7915	0	47.4169	167.345	72.3755	100.849	114.649	63.5899	94.2365	131.157	115.862	133.643	369.429	75.1781	98.1584	0	0	0
P05164	Myeloperoxidase	MPO	PERM_HUMAN		0.0544258	709.075	406.971	582.872	308.189			168.526	40.6409	783.169	61.8296	119.405	290.625	716.948	256.123	1354.73	2406.89	385.877	471.193	4165.84	496.817	442.022	507.959	354.132	775.414	238.433	925.446	316	321.643	234.895	249.581	168.344	635.658	476.032	387.396	135.03	322.069	229.531	192.131	166.132	233.413	2224.87	90.3591	249.931	108.626
P05198	Eukaryotic translation initiation factor 2 subunit 1	EIF2S1	IF2A_HUMAN		0.0462157	60.2071	58.5119	26.7329	50.6074			227.028	0	0	49.6215	0	80.8377	0	55.8716	80.2566	0	72.2751	84.954	105.402	54.3027	73.0873	122.651	87.4433	78.0898	73.3101	43.3131	36.1123	0	133.882	76.7522	56.9897	105.573	69.0918	129.61	117.361	94.5306	126.797	0	53.7164	79.6582	111.394	0	0	0
P05386	60S acidic ribosomal protein P1	RPLP1	RLA1_HUMAN		0.753836	492.464	490.607	581.319	404.67			1844.19	57.0116	87.2565	0	0	1374.95	401.902	0	451.736	801.403	0	702.69	876.026	787.176	527.837	607.541	719.479	332.92	436.156	359.788	466.141	0	870.401	505.845	515.069	838.713	949.18	813.092	573.703	532.028	1320.67	799.964	589.215	495.336	592.817	0	0	0
P05387	60S acidic ribosomal protein P2	RPLP2	RLA2_HUMAN		0.269264	81.6743	81.1968	66.522	75.3827			244.866	42.2872	20.3421	78.6659	0	181.927	115.602	0	0	118.595	108.221	111.73	73.2695	95.0672	104.502	75.4547	156.024	73.191	71.81	50.7148	74.5655	0	133.005	121.708	78.2646	89.8744	110.042	166.581	125.214	76.9482	120.008	112.294	75.3284	141.271	69.73	0	0	100.645
P05388	60S acidic ribosomal protein P0	RPLP0	RLA0_HUMAN		0.697745	194.071	190.945	193.764	215.254			644.156	185.633	63.4083	101.51	115.605	326.036	164.986	0	396.307	250.406	175.579	276.755	298.743	279.839	0	161.838	222.983	148.473	174.803	97.9166	130.55	54.0385	346.422	153.432	191.046	267.057	255.178	617.892	217.383	198.975	342.467	212.369	189.159	157.64	158.47	6.91962	0	10.2732
P05413	Fatty acid-binding protein, heart	FABP3	FABPH_HUMAN		0.335359	171.461	119.323	152.898	124.489			70.1703	0	724.745	159.762	206.96	122.445	282.733	0	178.476	71.7359	37.5981	120.576	209.212	78.021	279.366	116.531	196.673	82.5095	176.199	208.743	449.691	0	142.67	0	94.7343	0	157.1	0	317.219	164.143	102.461	65.4868	69.9552	238.789	148.108	35.2696	235.999	0
P05455	Lupus La protein	SSB	LA_HUMAN		0.710177	44.7726	44.1877	36.2595	38.5305			128.687	0	7.44592	0	41.0415	96.9094	39.9462	0	0	71.4603	41.0415	79.055	55.7926	82.294	0	0	75.9814	53.9454	149.69	0	61.7062	0	0	97.9195	110.76	119.161	97.4321	0	45.9439	95.2784	107.086	134.318	68.3606	0	61.0064	0	0	0
P05546	Heparin cofactor 2	SERPIND1	HEP2_HUMAN		0.277008	19.1667	32.0258	26.4585	30.1829			0	18.3334	15.4678	41.1697	52.9371	24.1796	54.5051	0	0	0	0	45.8044	54.6624	0	0	0	46.7077	0	21.7611	16.3794	29.7606	0	0	50.1085	41.0006	0	54.2883	0	59.2956	55.291	24.964	32.4443	59.8617	81.2514	62.0052	16.6207	0	0
P05556	Integrin beta-1	ITGB1	ITB1_HUMAN		0.835326	40.1666	53.3138	55.0085	59.2242			0	71.0273	118.656	90.8265	49.9801	90.6796	0	31.895	0	0	30.1787	12.8303	0	0	0	31.327	0	0	29.3746	98.4242	228.465	0	0	54.4769	35.0307	128.53	0	0	16.5258	89.7425	0	109.992	0	0	0	85.1764	0	90.8124
P05783	Keratin, type I cytoskeletal 18	KRT18	K1C18_HUMAN		0.297151	4904.61	5211.29	6746.95	5002.32			5732.27	7116.17	5145.38	3740.61	1724.13	2656.48	2673.9	15058.3	4901.57	4726.87	6771.65	4543.53	1196.12	8168.77	6134.12	3266.12	4242.78	6836.99	3517.34	2656.17	3358.11	3733.96	4037.01	11056.4	4931.74	7056.6	4096.54	10081.8	4369.54	2071.44	20594.3	1871.88	1605.98	3566.13	3496.31	3654.86	5240.21	5182.43
P05787	Keratin, type II cytoskeletal 8	KRT8	K2C8_HUMAN		0.555829	2687.06	2958.38	3543.75	3256.19			3965.1	3577.17	4198.15	1427.54	1224.99	1535.73	1135.18	8649.02	3156.34	2011.82	2326.23	3080.54	1374.32	3857.67	2154.9	2245.23	2140.72	3548.03	2301.2	1460.04	1643.02	2102.33	2275.23	6725.07	2495.97	4307.48	2106.54	3717.27	2113.61	1569.77	11190.2	1408.64	467.712	1912.49	1852.32	3091.35	1959.93	5152.87
P06396	Gelsolin	GSN	GELS_HUMAN		0.127292	574.584	515.054	593.696	384.108			390.767	288.203	652.511	408.268	512.707	379.352	502.47	675.167	416.525	362.92	475.147	510.989	839.053	336.994	226.273	499.735	291.065	480.787	441.678	451.871	609.783	2888.59	491.603	487.867	518.903	468.032	950.123	316.991	793.316	352.041	208.892	700.668	545.356	652.442	229.769	266.754	472.493	241.777
P06576	ATP synthase subunit beta, mitochondrial	ATP5B	ATPB_HUMAN		0.888236	1911.03	1640.27	2154.32	1658.09			3196.51	701.587	823.204	1501.07	743.796	1283.01	1222.65	833.325	1016.71	1655.55	2460.24	3088.09	1439.91	1723	2185.35	1700.32	2434.43	3950.51	2864.62	3763.09	1556.62	1899.12	2520.64	2166.19	1199.14	2102.4	1556.44	2641.36	1729.9	1624.37	2441.73	1779.89	1474.59	3188.64	1626.08	252.095	1368.35	617.495
P06702	Protein S100-A9	S100A9	S10A9_HUMAN		0.482592	529.283	497.732	508.324	442.476			443.551	15.1379	1124.92	117.666	494.398	657.92	377.747	1056.69	671.247	946.365	97.4948	417.557	1751.43	487.057	0	427.783	339.273	448.393	290.621	907.786	571.186	0	247.418	631.829	175.604	834.75	1247.78	806.882	188.377	513.556	186.703	261.748	366.9	245.017	1064.53	246.434	484.775	215.959
P06703	Protein S100-A6	S100A6	S10A6_HUMAN		0.199853	940.657	1324.9	1792.85	2051.03			0	1498.17	4134.95	359.776	496.331	705.34	882.386	255.857	1677.63	1196.36	0	435.034	1068.2	848.586	0	1873.66	977.901	584.883	435.571	170.117	348.813	2744.89	159.992	61.0487	485.259	909.555	675.639	1473.47	367.416	1063.59	218.062	1232.07	1333.75	655.933	379.356	957.719	2277.77	3901.19
P06727	Apolipoprotein A-IV	APOA4	APOA4_HUMAN		0.758388	60.6165	71.3991	72.371	67.7617			50.0134	305.591	0	36.5971	65.8253	137.829	93.6215	0	57.981	73.6292	28.0306	51.3033	46.4109	27.0515	0	87.4838	47.3508	43.2118	33.0979	65.1086	83.4254	0	60.262	79.0339	0	0	40.0785	100.755	123.868	62.9926	19.7689	56.9403	159.029	286.802	87.118	76.3857	0	0
P06733	Alpha-enolase	ENO1	ENOA_HUMAN		0.385061	1431.31	1514.24	1400.45	1782.27			1566.83	696.512	2455.13	2180.88	915.489	2047.02	3310.39	606.919	1037.14	2021.29	1011.04	2396.63	1758.53	883.46	721.954	1382.79	964.112	1716.05	1076.33	873.9	1446.7	419.837	1170.39	1573.95	1188.58	1354.04	1828	1017.3	4870.21	1231.61	1565.05	1490.21	1305	2929.49	808.301	824.614	1468.77	1484.37
P06744	Glucose-6-phosphate isomerase	GPI	G6PI_HUMAN		0.197972	354.249	339.386	277.498	281.261			501.225	14.192	384.53	169.09	251.512	327.752	167.998	586.567	347.978	414.159	243.322	391.718	507.741	434.996	525.606	435.358	316.998	363.884	440.539	243.291	373.838	351.192	522.301	367.278	482.922	428.533	522.195	564.67	481.918	403.113	569.812	412.739	236.319	343.916	362.128	205.545	81.3161	61.198
P06748	Nucleophosmin	NPM1	NPM_HUMAN		0.0101194	77.314	78.3864	79.7679	188.051			219.502	0	121.465	71.5856	54.6147	108.641	76.8827	259.579	0	169.836	104.962	92.8478	14.1261	135.94	0	0	14.6148	74.9379	85.354	67.8066	28.2131	0	105.48	149.159	236.497	0	82.0412	305.467	0	0	128.741	0	86.2212	83.7481	0	0	0	0
P06753	Tropomyosin alpha-3 chain	TPM3	TPM3_HUMAN		0.00175791	588.863	168.888	219.277	629.763			1857.61	0	0	0	1465.3	1665.09	0	7745.98	0	0	0	0	0	0	0	0	221.008	0	0	0	0	0	0	0	4016.01	0	0	0	0	0	0	0	0	0	0	0	0	0
P06865	Beta-hexosaminidase subunit alpha	HEXA	HEXA_HUMAN		0.00976401	161.793	160.579	82.0674	121.977			143.803	36.8402	56.0801	238.806	80.4757	72.8569	79.6203	116.288	159.052	210.927	93.5968	211.797	162.625	280.118	160.66	149.324	279.28	371.322	356.834	158.387	140.76	0	166.495	108.31	114.13	211.392	168.913	623.351	128.686	339.095	146.446	74.5859	63.0754	345.076	207.203	81.5282	78.3275	33.0677
P06899	Histone H2B type 1-J	HIST1H2BJ	H2B1J_HUMAN		0.0584537	15861.5	11275.4	14247.1	2324.77			0	18269.9	12218.5	33197.1	0	0	0	43548.8	51577.9	44268.6	0	0	2448.44	30910.1	0	27437.1	37478.3	0	0	26163.8	0	21435.2	0	0	0	37605.4	33618.8	0	28502.1	35107	0	33128.2	0	34405.8	0	0	9513.94	0
P07099	Epoxide hydrolase 1	EPHX1	HYEP_HUMAN		0.0486955	107.058	120.17	72.5951	60.1799			218.837	49.9091	25.5492	184.016	62.4393	68.1675	85.1736	197.286	0	0	115.851	133.313	135.107	106.402	0	177.042	105.317	130.434	134.621	268.599	157.213	0	122.638	273.732	161.611	142.137	0	156.67	139.776	159.546	219.887	287.691	186.404	163.028	80.8702	11.9386	0	0
P07108	Acyl-CoA-binding protein	DBI	ACBP_HUMAN		0.0250123	131.853	207.893	211.54	564.777			382.004	126.12	687.152	0	65.2391	130.486	0	0	0	0	0	198.5	0	412.223	0	0	0	274.475	113.094	124.808	99.2694	287.39	252.381	255.355	45.3418	279.489	208.424	0	0	101.915	361	150.016	106.496	0	0	143.827	0	729.147
P07195	L-lactate dehydrogenase B chain	LDHB	LDHB_HUMAN		0.0729341	978.064	845.44	731.849	612.217			1222.41	765.969	944.753	656.293	980.077	927.396	529.299	1933.07	460.911	843.278	891.561	706.47	1385.16	518.237	373.825	1070.87	602.049	697.325	846.308	818.319	904.674	3439.18	831.884	731.379	1330.17	826.795	1534.23	766.522	1242.84	1021.22	540.466	1106.17	774.049	692.396	602.834	495.602	1099.53	507.205
P07203	Glutathione peroxidase 1	GPX1	GPX1_HUMAN		0.368465	63.0066	68.561	47.8794	63.429			169.087	44.2783	58.5342	78.8364	17.6548	0	0	0	77.6307	113.464	0	105.071	78.6854	122.637	71.4598	112.63	0	122.112	64.4275	65.8124	83.8232	0	78.5407	97.4699	0	116.266	77.3581	80.7814	0	109.449	0	117.908	115.322	0	61.6976	29.051	0	21.0045
P07237	Protein disulfide-isomerase	P4HB	PDIA1_HUMAN		0.480042	106.46	125.934	195.847	141.511			335.084	177.498	41.6586	35.1865	72.1437	219.117	70.3315	189.61	79.3651	0	79.3395	168.224	141.273	126.19	0	0	201.038	120.107	96.8412	119.813	69.3003	0	230.748	179.233	407.765	179.161	232.068	216.559	232.678	42.1353	167.652	165.41	106.948	103.234	0	87.3096	0	29.7297
P07288	Prostate-specific antigen	KLK3	KLK3_HUMAN		0.0539033	10632.4	9788.31	7259.74	4999.15			9926.9	1918.75	1674.59	20082	5878.83	1054.57	2389.4	8961.15	11969.5	14556.9	6154.28	9320.67	2440.94	23281.4	21110.9	14951.9	13041.7	11412	11076.6	18290.4	9701.44	14718.3	20732	23681.8	6327.38	8083.58	6510.61	52928.2	4594.13	14046.9	9803.64	7743.19	958.913	7897.13	7895.15	563.804	4262.78	3389.9
P07305	Histone H1.0	H1F0	H10_HUMAN		0.00525963	282.71	414.781	803.507	1248.6			45.0457	652.001	1293.32	80.209	39.0271	67.2701	44.0963	1802.45	361.871	0	324.105	883.911	94.8629	31.1532	0	57.129	0	109.221	242.054	37.6356	54.2605	0	531.192	109.418	74.0195	138.243	153.313	407.219	90.6544	127.827	361.283	475.575	95.3896	567.069	142.638	797.457	0	1793.66
P07339	Cathepsin D	CTSD	CATD_HUMAN		0.645313	504.103	557.59	483.671	635.779			683.25	40.5326	1474.85	570.373	237.616	421.528	572.033	0	214.392	478.975	924.672	374.332	522.541	1384.49	378.582	395.067	811.959	320.905	368.775	393.662	312.312	209.408	557.347	578.615	204.93	766.447	373.991	1541.51	422.501	485.029	907.71	195.559	323.561	714.383	515.546	393.057	261.947	304.933
P07355	Annexin A2	ANXA2	ANXA2_HUMAN		0.0395632	346.746	299.741	286.819	180.874			486.646	60.4215	159.187	326.285	443.741	507.729	307.344	417.254	287.859	351.099	336.927	393.744	543.421	193.199	268.411	496.562	418.317	315.481	268.5	366.45	349.96	329.879	304.649	540.906	371.374	404.268	458.044	0	363.252	357.523	179.508	536.618	448.61	434.539	262.006	60.4011	0	93.0565
P07384	Calpain-1 catalytic subunit	CAPN1	CAN1_HUMAN		0.455324	127.076	105.061	113.501	121.634			177.387	9.58105	97.3385	67.4561	84.0506	495.148	65.338	191.801	62.6203	73.0594	0	76.9855	146.299	91.3944	0	141.76	66.7083	46.3192	93.1715	402.118	407.13	0	85.8881	59.2657	152.72	105.695	150.516	76.4656	100.242	110.46	66.547	125.141	78.1053	72.5389	83.4994	15.4784	0	31.0694
P07437	Tubulin beta chain	TUBB	TBB5_HUMAN		0.0641746	849.323	672.829	610.903	499.937			2139.91	157.286	533.21	359.521	1185.32	1173.46	580.287	3092.41	805.729	979.368	430.642	691.065	1039.4	990.063	511.85	920.006	420.913	400.24	527.509	620.089	725.244	401.572	848.879	611.116	1097.08	919.539	869.684	0	630.325	585.777	1500.59	851.891	710.427	675.806	511.682	257.217	848.622	406.033
P07585	Decorin	DCN	PGS2_HUMAN		0.819133	246.091	310.3	289.997	283.769			72.4005	166.623	41.0781	282.022	388.418	219.497	151.205	0	124.062	138.495	204.753	508.36	191.24	120.154	167.094	153.817	399.717	126.345	154.698	226.447	150.745	1426.83	75.4246	1164.22	66.8429	366.171	40.8189	283.982	116.281	464.619	36.33	276.176	1591.17	993.593	94.6463	327.198	0	323.809
P07602	Prosaposin	PSAP	SAP_HUMAN		0.668622	161.797	197.92	176.063	199.54			203.088	560.104	629.222	582.337	178.31	295.21	0	0	122.148	138.483	76.805	76.4732	0	0	0	0	0	132.248	120.845	255.626	188.643	0	101.926	576.877	63.8818	81.2894	33.0997	281.077	0	93.2683	85.3933	38.6053	0	238.103	0	168.249	0	411.318
P07686	Beta-hexosaminidase subunit beta	HEXB	HEXB_HUMAN		0.185757	144.399	166.289	119.214	164.217			120.466	0	21.4142	225.329	69.2258	57.8819	58.0179	128.036	78.9051	137.743	205.057	206.531	93.6054	190.12	263.966	103.21	238.642	253.187	386.459	202.542	136.433	0	119.484	1078.91	102.209	159.396	149.833	538.158	128.678	360.917	134.756	72.5993	0	408.189	147.085	14.9684	0	24.3551
P07737	Profilin-1	PFN1	PROF1_HUMAN		0.000662525	1445.06	1089.08	775.683	662.85			1364	363.601	550.039	1013.43	1238.26	2072.34	1442.01	1359.61	2379.89	1375.99	1405.11	1516.23	2948.2	2268.74	1651.02	1383.03	1959.66	1015.11	1096.52	1035.4	1646.84	706.311	1199.21	1014.71	783.066	1201.29	1344.94	788.413	1452.69	1445.01	1047.63	1608.03	881.531	1572.84	2989.63	196.627	2275.37	297.538
P07741	Adenine phosphoribosyltransferase	APRT	APT_HUMAN		0.655995	395.138	497.098	410.837	520.697			1366.18	357.087	295.325	293.932	220.189	263.397	317.203	470.35	490.112	223.28	219.304	379.266	393.387	546.706	578.724	535.581	452.746	150.624	270.533	397.256	379.884	91.9667	746.316	356.536	258.964	430.498	145.074	1446.63	342.999	387.039	1127.06	230.065	408.221	269.625	561.334	80.9033	257.241	573.203
P07858	Cathepsin B	CTSB	CATB_HUMAN		0.513611	192.226	284.223	227.115	279.613			133.591	161.727	728.509	276.841	84.7304	210.548	134.394	0	139.236	184	265.516	251.638	205.625	223.832	0	239.665	102.712	171.367	114.603	176.593	239.982	183.869	105.907	230.947	76.251	254.857	173.447	95.3989	117.502	186.231	115.498	220.174	162.448	0	203.205	238.592	1360.18	591.824
P07900	Heat shock protein HSP 90-alpha	HSP90AA1	HS90A_HUMAN		0.700653	459.144	428.737	582.171	407.048			1427.79	198.235	199.084	246.824	285.912	429.887	444.805	2316.7	211.659	590.623	245.282	330.433	357.703	447.998	343.499	296.562	377.858	258.754	512.679	244.202	334.674	0	631.142	400.083	996.296	533.302	671.587	561.532	481.47	312.022	846.526	367.526	255.751	369.185	362.873	153.5	322.471	132.192
P07910	Heterogeneous nuclear ribonucleoproteins C1/C2	HNRNPC	HNRPC_HUMAN		0.683224	572.633	460.864	494.874	483.984			1174.9	32.9565	192.646	214.214	379.512	928.125	504.604	1116.34	675.662	782.644	709.838	637.356	485.611	519.029	892.068	697.301	363.505	702.241	348.474	435.48	391.315	414.099	534.798	718.113	1079.19	546.047	550.669	0	556.208	0	877.468	539.452	938.975	608.245	581.975	321.391	0	191.993
P07919	Cytochrome b-c1 complex subunit 6, mitochondrial	UQCRH	QCR6_HUMAN		0.0115627	5.60175	6.50063	8.9761	33.6621			56.1943	0	0	0	0	0	14.3313	0	0	0	0	0	0	0	0	0	0	32.4211	0	20.2917	0	0	0	0	34.1082	0	0	0	0	0	0	0	48.0349	0	0	0	0	0
P07951	Tropomyosin beta chain	TPM2	TPM2_HUMAN		0.150979	1572.02	1341.95	1394.24	557.015			0	536.843	0	1052.62	2324.79	1812.99	0	8831.16	1446.31	1312.38	1887.9	1470.51	0	699.585	338.814	1398.32	511.931	1219.32	2322.6	2038.63	3189.28	2190.55	2483.35	1139.38	4984.91	0	3676.47	0	2895.53	1625.67	1247.28	2121.73	0	1781.19	1332.85	985.265	622.784	0
P07954	Fumarate hydratase, mitochondrial	FH	FUMH_HUMAN		0.137141	22.6969	13.201	7.04966	20.6423			139.488	0	19.9733	0	27.8391	19.9733	0	71.4442	0	0	39.2377	62.5659	0	0	0	0	60.3207	0	38.5164	19.9733	0	0	45.7589	30.0342	82.9839	41.0737	36.8444	0	0	0	0	0	0	30.5215	0	0	0	0
P07996	Thrombospondin-1	THBS1	TSP1_HUMAN		0.95638	31.2022	29.6392	38.8657	42.8388			17.3853	0	0	29.8456	56.8638	17.4832	45.7572	0	0	22.18	0	92.0236	92.6548	30.5399	0	38.2565	44.9176	105.87	48.4259	17.3235	26.9207	0	46.665	37.7986	47.3888	28.2656	102.747	0	15.8978	42.6489	0	32.7167	27.0492	69.9855	24.4018	0	0	0
P08123	Collagen alpha-2(I) chain	COL1A2	CO1A2_HUMAN		0.954054	440.418	525.152	404.469	630.971			239.676	109.801	137.404	239.988	309.602	337.409	267.243	247.579	726.1	750.02	389.782	906.844	1892.95	258.898	195.62	328.47	482.379	348.774	179.7	472.582	425.713	442.66	266.004	715.021	158.664	549.186	246.246	363.28	448.46	454.728	175.417	462.866	1028.25	1723.4	566.247	44.6591	1328.6	35.9853
P08133	Annexin A6	ANXA6	ANXA6_HUMAN		0.0259029	251.967	260.617	202.063	149.633			208.414	105.134	171.792	178.523	277.29	271.928	158.322	578.339	188.759	290.638	360.15	263.837	412.872	206.275	75.287	269.516	119.619	251.013	285.074	312.805	354.229	203.46	325.95	340.608	570.922	234.915	361.263	207.857	259.484	456.135	95.2487	600.278	320.829	322.333	201.356	77.4656	177.479	97.9089
P08134	Rho-related GTP-binding protein RhoC	RHOC	RHOC_HUMAN		0.921081	60.2369	54.806	42.3131	52.3781			0	0	78.3519	50.937	0	170.629	0	304.022	0	75.2712	99.1061	0	82.4003	0	0	0	102.874	147.904	35.8912	78.437	99.388	0	67.492	0	138.521	152.296	0	137.893	0	0	267.429	0	73.1287	123.63	153.935	0	0	41.1915
P08236	Beta-glucuronidase	GUSB	BGLR_HUMAN		0.799203	75.5413	67.6838	53.754	86.3342			298.778	0	17.8145	77.4901	0	52.6015	64.1897	72.2569	45.2261	120.746	0	85.4478	59.498	111.372	0	79.9836	100.332	260.331	61.9211	116.089	37.8308	0	109.918	70.3016	117.891	128.195	53.0204	0	71.2875	127.775	70.8115	0	21.5717	0	92.4669	212.498	0	0
P08237	ATP-dependent 6-phosphofructokinase, muscle type	PFKM	PFKAM_HUMAN		0.00158566	15.2001	6.43309	1.17924	3.26902			0	0	0	11.1467	0	11.1467	0	11.1467	0	26.635	11.1467	26.6795	11.1467	11.1467	0	149.585	11.1467	0	11.1467	0	42.3283	0	18.7635	0	0	0	0	0	0	0	22.554	0	0	0	0	0	0	44.4675
P08238	Heat shock protein HSP 90-beta	HSP90AB1	HS90B_HUMAN		0.697681	482.94	446.547	628.401	413.924			1559.07	223.324	83.5655	205.998	286.138	514.606	448.217	2529.81	270.334	581.201	338.631	378.424	351.697	436.636	231.668	287.153	403.447	356.338	565.296	252.689	320.438	0	662.696	450.541	1178.62	501.396	698.472	622.011	456.921	303.143	776.577	326.452	235.741	414.492	320.726	161.545	328.185	137.358
P08246	Neutrophil elastase	ELANE	ELNE_HUMAN		0.0359649	484.3	332.452	240.356	218.552			0	41.5397	773.836	181.95	199.301	404.353	309.484	0	1139.26	1129.21	378.295	188.478	2615.08	390.189	349.157	735.506	661.21	490.976	113.044	463.244	90.4934	0	151.42	390.42	100.332	687.94	665.823	228.118	271.85	503.96	221.733	275.844	262.365	296.272	1120.48	160.648	0	171.797
P08294	Extracellular superoxide dismutase [Cu-Zn]	SOD3	SODE_HUMAN		0.98841	507.329	568.838	506.631	497.976			256.238	333.792	406.821	451.983	332.801	362.789	416.638	266.712	360.334	445.804	287.608	542.521	903.431	430.179	579.266	910.735	389.806	863.892	358.865	517.976	598.961	1144.09	341.969	818.287	179.244	412.198	267.671	772.045	468.179	726.665	183.332	888.423	3380.81	318.382	351.026	124.918	709.048	289.45
P08311	Cathepsin G	CTSG	CATG_HUMAN		0.650679	797.425	736.742	891.759	685.861			194.199	348.399	1047.5	1017.64	318.738	710.417	1198.79	487.323	561.417	1040.08	1135.23	1217.41	1988.75	924.104	1043.67	241.967	209.17	745.112	1174.59	412.1	767.731	759.024	214.783	626.995	648.661	352.581	886.747	128.11	599.85	1475.91	386.063	442.086	212.947	1945.82	722.974	392.518	1269	146.513
P08559	Pyruvate dehydrogenase E1 component subunit alpha, somatic form, mitochondrial	PDHA1	ODPA_HUMAN		0.232258	26.1394	33.6091	20.0299	32.7355			0	0	17.3651	0	81.8322	49.8432	0	167.175	0	25.0029	0	47.2011	0	57.1273	0	67.2116	48.0814	14.2263	0	0	0	0	55.6746	38.1826	64.2866	45.8649	0	162.212	35	0	164.328	46.4682	34.596	0	0	0	0	0
P08571	Monocyte differentiation antigen CD14	CD14	CD14_HUMAN		0.0220078	39.1774	23.9698	7.30312	18.3076			66.2069	0	37.474	0	0	107.106	42.5143	0	40.1006	148.403	19.1886	75.4012	129.575	0	0	55.8772	0	79.3322	0	31.0508	29.6733	0	0	0	0	0	90.4609	0	38.2534	60.5537	0	102.11	85.6654	40.1261	0	0	0	0
P08572	Collagen alpha-2(IV) chain	COL4A2	CO4A2_HUMAN		0.812493	114.348	117.189	119.14	124.588			77.9497	21.6482	42.5424	117.847	138.161	74.9155	57.3306	351.637	195.328	114.273	163.032	204.984	100.653	0	0	45.3917	0	228.038	161.073	99.7399	188.539	132.567	97.7096	342.58	197.898	125.366	44.671	0	82.7303	70.161	0	70.2578	391.819	104.954	0	0	303.818	20.8669
P08574	Cytochrome c1, heme protein, mitochondrial	CYC1	CY1_HUMAN		0.015518	17.2486	13.8337	23.7831	57.285			186.009	0	0	0	0	0	0	0	0	0	0	91.3764	0	0	0	0	0	0	64.2443	37.8384	0	0	0	79.0234	0	0	0	0	0	0	70.1822	0	48.496	38.4602	0	0	0	0
P08579	U2 small nuclear ribonucleoprotein B''	SNRPB2	RU2B_HUMAN		0.672089	18.5217	35.9008	25.7028	34.9104			0	0	160.878	18.5233	49.9122	0	37.6949	0	0	0	0	101.451	0	0	0	0	0	0	39.0184	0	0	0	0	177.103	0	0	0	0	0	0	198.218	0	0	31.3965	0	0	0	0
P08648	Integrin alpha-5	ITGA5	ITA5_HUMAN		0.292776	55.4172	46.7136	44.8092	14.0455			0	34.1979	72.0309	170.799	0	0	49.9639	162.029	125.176	0	119.13	39.288	83.8758	0	75.9498	0	0	0	73.8679	20.9808	191.889	0	101.311	0	66.373	0	93.1549	0	0	137.468	56.2133	84.0006	32.0849	146.752	66.1631	0	0	0
P08670	Vimentin	VIM	VIME_HUMAN		0.214965	4089.96	3639.67	3573.62	3137.82			3353.73	2448.85	3687.07	2519.43	4254.03	5645.57	4340.62	5570.43	4420.74	5143.31	8122.28	4861.43	5118.36	2782.82	2280.86	4222.47	2956.79	3016.91	2509.88	3264.47	4650.55	4808.47	2629.09	6819.81	3815.7	2964.69	2922.87	2472.81	4008.53	2425.48	3508.62	7265.94	8490.13	7623.52	2915.5	1009.16	5160.43	2645.85
P08697	Alpha-2-antiplasmin	SERPINF2	A2AP_HUMAN		0.562589	61.1123	77.3	58.0429	57.0626			0	9.01358	0	146.472	93.1936	86.6633	87.7034	0	0	0	19.8308	155.012	182.382	0	0	139.502	83.116	63.8074	96.5067	84.3857	96.882	0	145.942	126.291	124.16	87.7107	0	0	131.224	105.228	80.6243	147.233	164.52	166.911	111.35	0	0	0
P08708	40S ribosomal protein S17	RPS17	RS17_HUMAN		0.558836	213.821	197.351	303.258	285.087			260.764	27.2939	330.829	189.406	90.2969	241.972	238.9	0	0	263.385	581.638	354.558	229.297	239.523	0	236.12	343.405	420.605	196.566	210.085	249.427	0	196.237	312.379	302.841	220.158	182.643	0	61.1935	161.268	356.741	138.269	377.784	223.535	122.356	121.357	116.852	81.8804
P08727	Keratin, type I cytoskeletal 19	KRT19	K1C19_HUMAN		0.4852	3366.41	3335.61	3837.56	2820.78			4997.09	4852.3	3590.95	3155.83	1461.21	2972.27	2717.25	9857.4	3239.44	3641.76	5092.85	3565.6	916.191	3881.03	3672.56	1979.98	2294.29	3688.53	2835.92	1683.29	2774.25	1190.96	3337.35	7788.06	2933.3	5777.73	3477.87	0	3869.78	1584.09	8689.51	1842.19	1621.66	2788.3	3007.64	2085.59	4816.91	2091.22
P08729	Keratin, type II cytoskeletal 7	KRT7	K2C7_HUMAN		0.991236	893.447	896.596	997.227	933.513			531.6	2053.36	2242.77	0	694.082	671.463	694.505	2106.54	2271.8	0	927.414	650.321	973.013	884.929	1320.9	1001.33	755.996	435.592	990.727	202.683	246.817	0	503.249	435.57	868.279	1391.03	955.984	0	1417.33	745.186	965.599	833.911	231.376	625.041	1089.79	233.948	823.48	1875.29
P08758	Annexin A5	ANXA5	ANXA5_HUMAN		0.0719679	2095.69	2083.13	1718.85	1630.86			2947.37	581.371	1377.31	2026.85	1210.08	1802.31	2143.58	1732.18	1511.7	2043.01	3158.65	2577.52	2377.88	2227.97	2777.02	2162.3	2559.02	2711.4	2350.45	2425.53	2130.71	1271.02	2466.12	2612.4	1756.61	2193.14	1954.77	3490.97	1873.51	2740.75	1830.64	2923.53	2354.7	2503.46	2267.53	464.826	1752.96	1006.89
P08865	40S ribosomal protein SA	RPSA	RSSA_HUMAN		0.647462	1258.75	1154.72	1393.73	1348.54			2213.65	1065.12	1122.59	785.906	510.951	1539.55	1478.74	545.001	1241.55	1701.07	734.952	1600.01	1282.83	1769.84	1866.97	1217.51	1172.45	1410.33	892.429	1044.94	1104.46	1391.73	1387.87	1245.15	558.64	1332.2	1111.95	1822.1	1187.84	897.287	2434.09	900.037	1040.84	1428.92	1211.38	111.911	1881.68	511.556
P09001	39S ribosomal protein L3, mitochondrial	MRPL3	RM03_HUMAN		0.0328497	11.3316	18.2039	26.3314	56.4899			78.9683	0	0	0	42.3941	0	0	0	0	0	20.5542	55.322	0	0	0	0	0	0	0	0	52.0571	0	0	77.303	0	0	0	40.6654	0	0	21.7719	0	49.4382	138.959	0	21.2997	0	0
P09012	U1 small nuclear ribonucleoprotein A	SNRPA	SNRPA_HUMAN		0.212044	59.9521	39.0333	54.9999	100.415			0	0	0	47.3504	0	93.4038	87.4778	94.6751	126.395	73.5938	0	127.813	69.8432	104.091	158.633	89.0644	89.7163	0	82.5355	0	74.3543	0	75.6434	0	0	98.9915	67.0217	102.029	111.524	68.9182	0	0	0	77.816	76.798	0	0	0
P09104	Gamma-enolase	ENO2	ENOG_HUMAN		0.977104	456.089	451.614	420.955	443.683			1146.87	217.617	184.897	614.251	480.996	802.963	679.031	465.57	0	0	256.373	949.078	821.924	0	0	996.34	0	0	569.587	511.362	745.361	591.743	554.925	855.256	0	0	1021.49	0	1095.97	0	636.28	694.461	725.981	882.505	0	222.993	1111.12	305.206
P09211	Glutathione S-transferase P	GSTP1	GSTP1_HUMAN		0.0135685	467.127	525.223	354.247	304.479			388.222	386.145	445.301	396.577	416.101	881.523	478.031	354.882	578.268	633.52	172.009	554.927	716.525	314.783	343.973	686.034	344.539	326.787	270.19	405.897	555.017	627.545	310.781	577.657	226.416	652.645	548.575	281.192	530.6	478.233	280.528	1042.12	1124.18	824.87	319.229	174.627	1051.67	250.247
P09382	Galectin-1	LGALS1	LEG1_HUMAN		0.374425	716.627	808.623	763.405	586.154			503.796	770.713	1478.55	1071.58	586.878	788.35	627.279	271.104	452.984	601.116	172.579	541.493	879.492	504.901	354.807	834.493	561.94	557.086	547.277	710.445	1309.92	1639.02	526.111	804.829	493.352	563.861	740.127	379.949	882.008	1076.99	496.642	1064.02	1548.24	932.819	556.516	366.243	406.46	525.575
P09417	Dihydropteridine reductase	QDPR	DHPR_HUMAN		0.219233	49.219	70.8381	31.653	45.148			0	82.5704	27.175	54.0972	57.4408	0	43.5499	67.4478	115.895	55.218	118.136	50.6554	67.3623	105.047	0	77.9279	0	0	47.0378	32.2823	80.9746	0	0	83.4451	85.1592	44.475	602.55	190.955	0	80.2253	120.729	71.0323	0	53.5155	25.2818	31.2936	0	48.9738
P09429	High mobility group protein B1	HMGB1	HMGB1_HUMAN		0.437784	42.7578	84.9869	227.263	177.794			0	0	114.004	0	0	194.912	0	215.841	0	0	109.585	126.351	0	0	0	0	0	0	179.977	0	0	0	0	124.926	242.335	123.156	0	0	0	0	0	0	275.207	0	0	38.5828	0	834.47
P09467	Fructose-1,6-bisphosphatase 1	FBP1	F16P1_HUMAN		0.162367	285.868	409.731	224.229	204.658			648.226	91.362	25.7892	246.465	220.278	315.174	228.516	0	0	886.748	0	283.353	383.942	766.932	0	398.497	403.145	615.291	271.992	321.372	182.016	0	693.325	492.95	366.765	538.291	803.994	1945.41	450.569	355.984	638.903	377.489	141.48	490.268	833.827	24.4905	0	13.3411
P09488	Glutathione S-transferase Mu 1	GSTM1	GSTM1_HUMAN		0.156405	46.3905	25.7393	8.71893	17.9838			94.3204	0	0	160.113	0	80.0468	0	0	92.3535	104.462	0	100.456	0	0	0	0	86.2347	0	0	0	131.268	171.337	0	0	0	0	0	0	0	204.287	51.6243	0	0	262.888	0	0	0	0
P09493	Tropomyosin alpha-1 chain	TPM1	TPM1_HUMAN		0.0407871	1703.37	1630.62	1726.44	882.804			1951.2	423.611	795.759	946.505	1941.71	1782.37	1521.28	7745.98	1446.31	1286.99	1904.17	1423.35	1786.61	699.585	263.22	1304.53	0	1121.4	1985.33	1948.66	3007.03	2188.65	2427.15	979.821	4321.64	1451.73	3410.78	1070.59	2837.27	1507.12	1129.64	1966.95	1629.04	1569.64	1240.32	879.571	622.784	716.05
P09496	Clathrin light chain A	CLTA	CLCA_HUMAN		0.206005	28.6087	121.86	22.8761	52.419			91.6165	32.4912	0	0	0	39.4639	51.7225	0	0	42.8754	0	55.8868	53.6752	53.0023	0	65.5624	55.1463	0	22.831	31.9362	33.1826	0	47.8811	67.0546	23.4282	52.0808	41.3444	67.7415	61.5809	0	73.5177	41.0027	32.2406	59.9743	34.2111	0	0	2378.7
P09525	Annexin A4	ANXA4	ANXA4_HUMAN		0.00199381	218.514	206.594	122.698	122.503			322.602	26.2734	91.4934	258.724	186.687	143.352	220.659	23.8284	154.584	189.491	415.791	229.162	251.953	243.431	295.838	263.863	204.689	195.734	137.366	262.193	244.438	445.15	247.281	241.9	116.759	193.341	154.683	385.546	202.488	263.056	164.267	340.077	180.354	204.331	191.309	27.0181	369.383	83.7703
P09622	Dihydrolipoyl dehydrogenase, mitochondrial	DLD	DLDH_HUMAN		0.484331	30.0453	28.277	16.5413	25.2659			194.776	0	0	0	60.1274	45.4125	0	0	0	63.6352	0	42.3867	0	0	0	77.1095	92.0838	32.2246	53.2399	0	0	0	129.25	52.195	82.5195	64.4936	0	0	86.9367	77.3057	0	81.7974	26.7131	0	0	0	0	0
P09651	Heterogeneous nuclear ribonucleoprotein A1	HNRNPA1	ROA1_HUMAN		0.0281442	212.621	173.438	108.807	226.878			446.807	0	151.963	64.4497	190.777	355.341	247.193	167.467	225.084	225.454	322.38	465.746	165.563	325.088	0	264.192	169.891	284.76	260.893	150.982	193.635	0	150.984	549.978	407.119	199.035	239.164	0	0	98.8455	409.863	160.12	559.454	207.257	165.161	43.1792	0	0
P09661	U2 small nuclear ribonucleoprotein A'	SNRPA1	RU2A_HUMAN		0.0289694	22.0788	18.7005	39.5685	58.7963			58.3037	0	21.1189	19.8612	0	38.1658	77.2019	0	0	0	65.7334	81.4562	28.6346	0	0	0	0	28.6355	66.6233	0	0	0	0	23.0617	48.3693	38.0977	39.7963	0	0	31.1249	0	27.2269	38.5727	49.5465	34.112	0	0	0
P09669	Cytochrome c oxidase subunit 6C	COX6C	COX6C_HUMAN		0.000335455	101.355	243.914	417.6	575.997			0	359.212	977.656	0	245.644	296.551	0	0	0	0	0	0	0	0	0	0	0	0	0	0	350.744	0	0	0	0	0	0	0	0	0	0	0	0	393.488	0	827.218	0	750.645
P09758	Tumor-associated calcium signal transducer 2	TACSTD2	TACD2_HUMAN		0.191086	57.2369	54.9525	68.4487	130.465			157.534	0	0	75.4785	54.7483	0	38.4927	0	0	0	73.216	0	0	192.522	266.9	0	0	137.367	94.8768	81.3125	86.762	0	145.165	81.7961	35.0274	101.166	63.2531	0	55.5243	76.6117	59.19	0	0	74.722	95.7843	0	0	0
P09960	Leukotriene A-4 hydrolase	LTA4H	LKHA4_HUMAN		0.0173821	71.9479	97.0673	52.5777	44.5571			77.7045	0	90.4339	36.6473	66.963	106.236	66.4166	244.852	0	118.783	22.3609	87.0489	86.6523	112.065	0	132.289	85.9638	80.5732	74.8397	38.8689	54.1546	0	126.136	90.9982	200.071	100.181	202.199	34.7843	119.708	46.7085	131.884	141.576	137.795	48.831	124.532	0	212.262	0
P09972	Fructose-bisphosphate aldolase C	ALDOC	ALDOC_HUMAN		0.159713	69.1336	55.8597	44.7177	120.016			80.3134	0	189.805	74.1069	76.674	83.8608	57.0559	0	0	50.5446	115.806	48.7649	109.203	44.2239	0	125.565	58.0804	0	36.6373	64.6408	79.4382	226.219	90.7444	46.3498	0	72.9669	83.0294	0	56.2035	110.051	78.858	132.413	91.9934	91.491	53.9847	0	0	0
P0C0L4	Complement C4-A	C4A	CO4A_HUMAN		0.116578	239.17	251.857	329.839	119.185			1542.53	63.2459	117.984	175.242	419.194	161.127	0	265.449	72.4385	154.511	406.935	182.864	246.125	279.974	0	154.655	208.119	86.53	340.468	222.653	161.702	0	1444.3	135.073	269.004	127.658	177.971	161.008	116.952	90.1664	274.046	601.465	0	191.856	337.637	79.4881	708.045	39.9251
P0C0S5	Histone H2A.Z	H2AFZ	H2AZ_HUMAN		0.537841	30846	31091.2	32732.6	37955			25387	34272.9	34078.3	27219.3	14864.3	39920.5	42417	0	42851.7	35382.5	34244.5	36482.5	0	31024.8	74642.6	29415.5	28169.9	55870.9	28251	27639.6	25133.1	11344.6	25877.6	37868.5	31971.8	31278.9	27257.2	29605.3	23364.3	28140.3	35006.5	28480.6	46171.7	34225.9	32062.7	11454.1	36568.3	23635.6
P0CF74	Immunoglobulin lambda constant 6	IGLC6	IGLC6_HUMAN		0.134488	39.3931	23.7762	63.1616	67.0708			0	197.481	0	0	0	0	372.797	0	0	0	200.482	0	0	0	0	0	0	0	0	0	0	95.8898	0	0	0	0	0	0	0	0	0	0	0	0	0	0	274.043	106.912
P0CG04	Immunoglobulin lambda constant 1	IGLC1	IGLC1_HUMAN		0.241147	199.089	220.163	106.256	214.632			282.406	0	0	0	0	0	0	464.45	0	678.006	0	0	617.567	191.65	0	357.481	437.238	191.868	343.907	472.115	343.262	0	564.522	0	277.285	402.645	744.085	0	353.975	479.705	546.587	355.617	0	522.028	518.118	0	0	0
P0CG38	POTE ankyrin domain family member I	POTEI	POTEI_HUMAN		0.0200354	45571.3	50722	41368	35391.1			47598.6	87694.2	33557	56426.6	62942.3	38365.2	33406	0	67126.9	46025	0	37054.5	67421.9	49047	0	69579	33259.5	39810.2	41703.8	50793.1	58795	81963.8	59737.4	37212.5	47868.4	48395.6	67621.1	0	57982	86692.5	45795.1	60698.8	35920	41171.2	51755.4	79779.8	57718.9	60959.9
P0CG39	POTE ankyrin domain family member J	POTEJ	POTEJ_HUMAN		0.0937737	6745.78	10123	16437.8	15300			12840.1	57167.4	19451.4	0	0	0	0	0	0	0	0	0	0	0	0	0	0	0	15521.2	16222.9	27204.1	0	16113.7	14616.6	0	0	0	0	0	0	0	0	0	0	0	49366.5	0	46295.5
P0CG48	Polyubiquitin-C	UBC	UBC_HUMAN		0.117843	3421.1	3205.6	2501.92	2893.17			3804.32	1506.93	2619.48	2283.01	2060.73	3597.25	4335.89	2526.3	5351.03	4370.49	3999.75	4149.57	3191.63	3398.89	4819.19	3764.84	4145.23	4675.85	4169.16	2046.77	3382.09	1065.73	4131.81	3559.14	3340.22	4284.99	3476.74	4211.48	3352.02	4280.8	4173.22	3845.57	4320.22	4734.85	4245.17	670.949	2503.8	1220.41
P0DMV9	Heat shock 70 kDa protein 1B	HSPA1B	HS71B_HUMAN		0.15305	1162.18	1172.5	996.737	892.595			2231.19	434.287	901.95	838.794	1056.08	1090.28	1055.97	912.099	1185.4	1260.37	1770.05	1268.11	1384.05	1250.71	1356.86	1344.68	1080.18	868.397	1096	984.326	1098.54	1099.69	1854.19	1346.17	1332.48	1474.24	1430.5	1449.23	1517.14	1064.32	1663.24	1517.57	1386.56	1137.67	1171.17	280.966	1012.55	401.123
P0DOX2	Immunoglobulin alpha-2 heavy chain	Not available	IGA2_HUMAN		0.016101	347.122	273.992	168.416	126.432			288.744	116.658	260.794	363.421	1176.47	1656.44	654.179	228.559	0	694.867	90.1891	166.239	0	145.286	224.481	384.468	358.992	179.969	162.397	0	332.045	152.476	458.332	206.039	152.5	303.527	592.295	177.572	441.324	324.682	743.22	277.605	139.905	231.516	460.082	171.946	0	0
P0DOY2	Immunoglobulin lambda constant 2	IGLC2	IGLC2_HUMAN		0.354322	138.011	161.411	121.367	267.575			0	0	261.981	0	1145.63	1351.55	0	0	0	0	0	277.083	0	0	0	0	0	0	0	0	0	0	0	457.746	0	0	0	0	0	0	0	0	295.822	0	0	493.111	0	0
P0DP24	Calmodulin-2	CALM2	CALM2_HUMAN		0.209636	132.568	104.302	74.0346	99.052			125.231	0	8.81824	155.474	77.6146	212.717	164.955	0	267.227	126.012	175.212	151.368	149.626	78.8154	396.927	93.4395	120.332	152.803	120.378	164.647	174.896	0	138.546	120.26	73.6332	162.62	102.953	169.272	97.795	179.631	110.939	63.667	129.505	239.711	94.8485	0	0	0
P10155	60 kDa SS-A/Ro ribonucleoprotein	TROVE2	RO60_HUMAN		0.479022	26.3852	31.0921	30.8201	15.5911			57.9907	0	0	0	58.035	66.5131	0	136.769	0	0	0	36.1571	0	0	104.02	0	0	0	27.4723	93.5174	0	0	0	0	125.834	0	0	0	92.7653	69.804	146.93	77.8104	59.6934	0	0	0	0	0
P10253	Lysosomal alpha-glucosidase	GAA	LYAG_HUMAN		0.976636	672.525	603.541	804.072	575.431			478.866	530.236	490.069	887.816	159.223	125.255	275.83	0	688.53	574.919	771.643	785.978	236.381	1793.13	2283.55	706.588	705.359	709.253	757.924	784.813	499.644	550.551	714.454	724.515	270.925	549.058	418.724	1733.83	425.474	617.426	827.927	123.341	186.301	521.468	827.445	181.318	1268.7	448.142
P10301	Ras-related protein R-Ras	RRAS	RRAS_HUMAN		0.063116	334.585	288.085	227.707	204.629			192.386	205.607	463.224	298.904	256.88	169.986	286.242	314.619	434.175	235.44	931.548	415.315	461.209	280.243	387.744	383.631	274.18	284.086	252.633	370.14	462.676	0	237.981	396.704	190.374	171.235	197.259	295.328	335.188	346.369	328.688	480.409	390.528	529.39	357.167	270.136	171.885	57.6278
P10599	Thioredoxin	TXN	THIO_HUMAN		0.065717	144.828	111.484	80.0609	92.0122			225.694	59.8444	138.531	110.036	123.454	187.867	213.766	83.0797	164.809	223.022	211.313	120.744	158.641	154.933	236.037	99.9702	166.494	133.708	93.4958	112.667	168.116	0	168.345	161.373	106.125	93.0851	135.586	318.132	135.754	148.003	233.458	88.5441	157.269	288.95	142.442	0	0	0
P10606	Cytochrome c oxidase subunit 5B, mitochondrial	COX5B	COX5B_HUMAN		0.0183838	35.1858	82.7951	66.832	180.569			149.886	0	479.605	0	0	0	0	0	0	0	98.7016	45.8948	0	0	0	0	0	0	0	0	0	0	0	150.588	0	79.9816	0	0	0	0	0	0	0	149.586	0	326.254	0	0
P10620	Microsomal glutathione S-transferase 1	MGST1	MGST1_HUMAN		0.32527	54.4037	44.052	24.3779	47.9708			165.393	0	0	37.3942	0	0	36.6443	0	0	73.5819	141.177	89.6936	0	127.242	280.963	0	65.4428	0	34.4204	62.685	82.243	0	88.9461	143.765	0	94.0645	0	238.841	0	55.3802	107.241	50.2615	55.1991	0	57.3166	0	0	0
P10768	S-formylglutathione hydrolase	ESD	ESTD_HUMAN		0.0505186	28.3178	39.6124	20.2733	15.1552			68.6448	0	27.0866	0	70.7575	67.332	45.8736	49.3285	0	0	0	40.2237	82.5773	0	0	0	0	25.5923	27.2261	47.4989	70.8498	0	52.9248	41.7994	68.2015	68.6605	64.6953	118.931	76.5281	0	90.0596	109.233	84.9805	44.2211	0	0	0	0
P10809	60 kDa heat shock protein, mitochondrial	HSPD1	CH60_HUMAN		0.000297263	101.935	133.115	240.59	421.045			537.186	136.1	178.956	0	57.8782	79.1547	44.4644	335.783	0	73.8047	39.6861	296.458	0	0	0	33.0425	130.173	72.7587	140.912	47.7368	38.474	0	148.808	188.893	253.037	120.179	89.6269	63.2286	90.0035	75.7521	121.974	63.0351	51.6368	79.8899	51.0757	89.9794	366.261	293.346
P10909	Clusterin	CLU	CLUS_HUMAN		0.481105	117.996	99.6868	128.157	95.6388			58.4779	112.866	58.7277	94.7238	178.622	102.166	216.776	160.389	167.623	135.746	63.5066	259.225	263.49	0	100.545	86.381	126.736	115.38	88.5528	73.9186	132.063	0	147.809	84.2872	73.597	165.285	119.972	0	150.263	112.556	0	112.859	183.321	322.166	99.961	23.1887	0	9.76695
P11021	78 kDa glucose-regulated protein	HSPA5	GRP78_HUMAN		0.593632	590.709	594.506	566.585	493.54			1010.59	234.361	450.126	393.7	404.044	789.499	490.732	1015.09	600.765	688.692	730.936	611.146	573.162	565.153	629.304	511.798	578.736	737.394	580.482	468.155	497.253	434.487	818.165	793.609	971.177	627.592	757.172	744.6	680.054	480.315	794.562	613.724	622.947	624.304	480.583	191.409	683.542	199.964
P11047	Laminin subunit gamma-1	LAMC1	LAMC1_HUMAN		0.696206	37.5859	30.884	26.9459	15.4442			35.9517	0	0	87.8187	62.8171	0	86.864	189.679	0	0	0	53.4492	102.138	0	0	0	47.9599	0	10.3094	67.5504	82.3516	0	92.0343	54.3783	139.559	0	71.4387	0	0	0	0	53.0499	0	102.68	0	0	0	0
P11117	Lysosomal acid phosphatase	ACP2	PPAL_HUMAN		0.457833	26.6307	23.8741	13.6483	28.604			137.289	0	74.4892	0	0	0	0	0	0	0	38.116	0	0	0	281.216	0	0	0	0	54.7649	0	0	0	17.9197	0	0	0	384.372	0	0	0	0	0	54.0882	0	0	0	56.821
P11142	Heat shock cognate 71 kDa protein	HSPA8	HSP7C_HUMAN		0.346749	1003.07	985.902	925.219	804.308			2013.74	371.354	813.324	701.69	871.598	1000.41	884.101	786.536	841.684	1091.32	1334.49	1088.47	1144.62	1128.24	1192.74	1100.24	901.325	985.225	976.439	871.301	904.892	1063.71	1516.15	1187.02	1211.12	1188.2	1286.43	1129.58	1263.58	874.921	1569.12	1117.28	1024.21	1053.82	723.836	239.045	851.91	404
P11166	Solute carrier family 2, facilitated glucose transporter member 1	SLC2A1	GTR1_HUMAN		0.880263	12.5881	8.89911	11.3608	13.0509			17.8035	0	0	22.1529	57.7637	6.75316	30.5829	0	0	0	0	27.6941	31.6244	0	0	0	73.9739	0	8.58989	0	0	0	0	6.16131	0	0	0	35.2268	34.4828	0	15.3841	0	0	21.4879	0	0	0	0
P11177	Pyruvate dehydrogenase E1 component subunit beta, mitochondrial	PDHB	ODPB_HUMAN		0.0949269	17.2556	9.39834	6.44412	19.7617			75.3005	0	9.86849	0	54.2705	39.0561	0	0	0	0	0	25.4539	0	0	0	47.0582	44.6599	0	22.322	20.5692	41.0651	0	0	34.4044	0	0	0	0	0	0	0	0	0	26.0785	25.3413	6.60362	0	9.77002
P11216	Glycogen phosphorylase, brain form	PYGB	PYGB_HUMAN		0.000195879	147.66	138.055	89.9172	49.1148			231.776	58.0213	0	134.664	131.981	194.883	66.6895	296.729	232.848	154.466	62.7482	148.763	155.212	171.188	168.577	285.011	150.495	57.9855	121.492	142.718	156.53	125.742	180.746	194.796	207.973	173.889	297.05	211.438	213.561	164.95	307.687	223.926	167.645	70.4335	149.052	0	87.1465	19.8903
P11233	Ras-related protein Ral-A	RALA	RALA_HUMAN		0.581377	7.45206	7.58392	7.40355	13.2341			0	0	10.0095	0	0	0	7.12806	0	0	0	53.6816	22.0316	0	0	0	0	0	0	0	30.1857	40.9087	0	0	47.8017	0	0	0	0	26.0851	0	0	0	0	59.9626	0	0	0	0
P11279	Lysosome-associated membrane glycoprotein 1	LAMP1	LAMP1_HUMAN		0.188832	385.758	353.923	298.628	436.91			311.394	294.658	107.924	379.874	117.56	141.812	155.623	278.643	265.222	742.345	310.873	378.975	275.646	1383.46	966.393	270.081	326.021	335.837	331.508	420.965	322.878	368.986	484.909	374.109	262.988	480.052	286.634	1055.28	164.467	446.765	304.438	213.122	259.501	456.074	382.62	204.553	913.02	311.59
P11310	Medium-chain specific acyl-CoA dehydrogenase, mitochondrial	ACADM	ACADM_HUMAN		0.0722222	25.8514	25.3632	4.15709	21.8585			94.8895	0	0	0	34.785	85.3786	0	0	0	0	0	23.303	0	124.539	0	95.9059	24.7274	19.4143	51.2082	0	14.5805	0	120.078	39.2974	58.5587	62.7165	28.8992	0	121.616	0	107.064	28.111	0	14.9331	0	0	0	0
P11413	Glucose-6-phosphate 1-dehydrogenase	G6PD	G6PD_HUMAN		0.141468	19.4993	11.6893	4.83888	97.6504			113.765	0	24.9753	0	0	83.9248	0	0	0	0	31.9467	0	77.7289	0	0	0	0	32.4286	45.1402	0	19.076	0	0	37.1612	49.6034	0	0	0	0	0	19.3428	29.4517	35.4779	0	0	8.37169	0	0
P11488	Guanine nucleotide-binding protein G(t) subunit alpha-1	GNAT1	GNAT1_HUMAN		0.270678	148.094	73.1118	79.2519	34.1715			0	61.0388	0	199.222	0	0	321.456	883.814	0	340.501	0	0	0	0	0	306.047	299.55	199.605	187.305	219.565	0	239.959	281.735	265.781	0	0	0	277.335	0	0	0	0	201.09	0	300.13	51.189	0	115.171
P11678	Eosinophil peroxidase	EPX	PERE_HUMAN		0.0419672	251.707	84.9073	104.855	112.035			141.474	0	200.152	0	98.2979	672.627	205.987	256.091	252.601	917.312	126.285	90.0972	1046.09	439.365	0	134.054	0	537.088	85.3876	250.808	83.8421	0	122.412	25.7259	0	133.982	122.05	0	71.5447	112.787	0	0	0	0	321.897	0	0	0
P11766	Alcohol dehydrogenase class-3	ADH5	ADHX_HUMAN		0.0736307	78.6707	74.938	45.3378	50.6853			147.54	13.9572	133.26	42.2367	184.476	81.9529	0	150.096	0	78.6085	55.002	73.3878	110.353	66.2976	0	104.779	98.8993	0	50.6549	152.319	186.935	0	102.484	43.5651	99.1615	67.5909	125.778	0	95.13	60.6828	160.371	101.044	123.866	103.254	89.4834	129.13	0	136.111
P11908	Ribose-phosphate pyrophosphokinase 2	PRPS2	PRPS2_HUMAN		0.0056621	71.7802	79.8517	23.8006	54.1868			182.105	0	0	91.9055	0	106.164	0	0	75.3167	153.848	81.7633	0	117.377	167.308	0	104.988	125.611	0	53.0209	120.352	84.8075	114.598	193.896	0	110.425	148.094	112.234	262.04	0	157.934	267.406	114.797	0	96.6286	105.704	17.5994	0	17.5592
P11940	Polyadenylate-binding protein 1	PABPC1	PABP1_HUMAN		0.169734	41.4375	23.6281	13.7457	27.6933			179.4	0	27.5403	34.3774	34.7724	82.0589	20.1526	219.702	77.2972	0	0	83.926	0	0	0	83.7323	0	0	0	0	68.6665	0	30.8516	56.518	139.237	0	0	0	39.0248	0	104.294	0	0	0	0	13.0922	0	0
P12109	Collagen alpha-1(VI) chain	COL6A1	CO6A1_HUMAN		0.904963	2582.46	2675.08	2541.16	2397.44			1151.53	2611.39	2788.21	2182.03	2895.26	1789.25	3257.29	2241.29	3196.01	2366.63	4906.56	2338.4	3418.92	1323.19	2101.95	2330.6	2805.35	1454.02	1023.34	2100.53	3816.08	4716.36	1015.94	1759.6	1461.33	1767.98	2428.71	1872.12	1001.69	3125	2089	2888.15	5535.66	5122	2174.31	1532.88	5147.12	1228.64
P12110	Collagen alpha-2(VI) chain	COL6A2	CO6A2_HUMAN		0.0192289	705.263	709.117	490.05	555.686			536.337	553.692	669.39	683.343	911.47	421.3	594.972	943.063	952.195	1036.33	511.938	591.37	844.798	444.116	692.657	943.763	747.622	424.524	342.755	763.712	701.645	1204.79	835.992	608.855	173.837	523.29	443.867	493.681	522.522	831.803	621.205	624.747	1295.72	1313.21	515.206	344	1685.49	597.236
P12111	Collagen alpha-3(VI) chain	COL6A3	CO6A3_HUMAN		0.706423	3014.05	2791.43	2943.43	2640.36			1511.78	1208.27	2285.02	2606.02	2239.09	1641.89	2927.96	5156.68	3544.72	3365.3	5340.1	2469.15	3794.15	1885.07	2332.05	3542.86	2440.57	2391.2	2527.46	2430.23	3223.15	7446.28	3026.5	3097.95	3643.64	2402.09	2625.37	1915.72	2518.03	3254.27	1664.04	3504.07	4999	4055.52	2369.51	1459.53	5709.29	1537.44
P12235	ADP/ATP translocase 1	SLC25A4	ADT1_HUMAN		0.0277883	367.326	249.395	155.882	504.496			734.852	0	623.888	607.151	415.63	254.048	188.538	412.85	0	345.127	0	717.265	526.11	0	423.028	469.962	528.699	273.546	397.574	608.789	370.713	183.397	297.083	353.144	292.206	431.363	224.46	847.123	284.777	641.931	273.155	462.204	93.2305	261.33	331.048	0	0	0
P12236	ADP/ATP translocase 3	SLC25A6	ADT3_HUMAN		0.00146451	180.185	134.005	293.876	664.235			0	398.768	623.888	0	415.63	0	0	560.902	317.828	0	274.849	0	0	373.541	0	469.962	528.699	0	0	0	0	0	0	0	0	0	0	0	0	0	338.675	0	0	0	0	214.169	0	203.546
P12273	Prolactin-inducible protein	PIP	PIP_HUMAN		0.0185836	35.0583	14.7917	15.2694	0			19.2912	0	0	28.7181	17.32	0	81.6304	62.0002	198.096	41.6509	0	251.577	0	0	38.8593	0	0	0	32.1385	0	0	0	0	26.6989	0	0	0	0	0	0	0	0	0	231.907	64.1113	0	0	0
P12277	Creatine kinase B-type	CKB	KCRB_HUMAN		0.0739357	1059.96	1204.79	920.235	742.74			1415.04	336.96	427.988	752.205	871.163	495.874	932.588	2157.49	1676.01	1004.67	1446.73	1226.99	1584.17	1227.04	864.967	517.699	767.423	447.613	1132.66	668.084	2329.8	1035.91	1126.57	831.745	849.16	1225.11	2066.12	1281.96	1317.06	1579.38	1647.49	2416.97	1132.86	1619.79	1788.24	615.589	1170.21	218.849
P12429	Annexin A3	ANXA3	ANXA3_HUMAN		0.726357	197.476	207.331	171.086	194.998			382.731	310.953	111.596	280.335	79.086	76.5765	112.711	279.367	0	190.074	239.4	233.927	154.845	123.651	510.33	163.827	208.03	123.81	139.541	225.094	164.314	234.279	259.792	327.267	173.555	300.802	157.795	436.922	159.53	211.087	464.279	76.2271	62.1894	77.1909	168.638	249.483	79.9262	207.535
P12532	Creatine kinase U-type, mitochondrial	CKMT1A	KCRU_HUMAN		0.225196	32.6967	63.1917	28.6778	64.0968			212.38	0	4.38637	24.8036	0	30.5484	0	121.941	0	0	0	124.576	0	151.148	0	0	0	0	0	0	49.544	0	114.641	0	59.6314	165.443	64.0515	134.741	0	0	229.306	0	424.653	0	0	0	0	0
P12724	Eosinophil cationic protein	RNASE3	ECP_HUMAN		0.0370669	104.712	37.2983	90.2754	69.4608			83.9748	0	76.3979	47.9557	73.1383	617.398	66.407	0	0	422.246	121.887	119.508	146.788	0	0	102.144	0	249.892	62.1565	76.799	36.9674	0	0	0	0	66.9265	0	0	0	103.145	0	0	0	0	212.125	0	0	0
P12814	Alpha-actinin-1	ACTN1	ACTN1_HUMAN		0.029311	568.921	473.926	596.709	268.218			720.88	71.0675	365.872	402.285	724.084	630.664	494.887	2191.35	513.779	577.277	433.311	528.13	1051.88	505.471	230.415	585.582	0	273.103	557.906	531.687	777.467	349.157	514.253	505.443	1375	509.72	749.096	396.456	749.215	409.389	729.307	873.563	494.455	539.658	498.103	118.031	0	120.357
P12830	Cadherin-1	CDH1	CADH1_HUMAN		0.156989	30.4012	21.3418	29.4976	49.5807			33.6228	35.7059	48.8069	127.817	0	0	0	0	0	0	255.175	0	0	0	0	79.8419	0	0	22.178	0	65.6786	0	0	63.0202	0	36.4405	0	0	0	73.9942	0	0	0	0	0	0	0	108.574
P12955	Xaa-Pro dipeptidase	PEPD	PEPD_HUMAN		0.224514	88.3776	163.243	131.542	113.32			129.429	67.2147	231.405	59.9117	101.395	111.207	54.6863	62.7179	68.0831	94.9988	50.8037	61.8999	93.6076	136.486	124.031	81.3778	70.8648	91.7383	72.75	142.667	37.0334	0	135.979	66.0949	108.568	108.152	69.0631	153.997	82.3564	50.0994	172.758	152.14	64.2603	163.77	52.3982	325.468	0	476.934
P12956	X-ray repair cross-complementing protein 6	XRCC6	XRCC6_HUMAN		0.864903	34.7418	35.3525	35.8939	29.6384			85.5827	0	10.2083	0	40.9499	80.3804	37.2774	171.08	0	0	100.69	99.7099	0	0	0	21.3046	0	36.0196	81.1182	0	0	0	67.7572	39.0662	176.809	59.5107	96.8178	0	56.4794	28.8075	0	65.1805	50.7237	32.6526	37.5127	0	0	7.35911
P13010	X-ray repair cross-complementing protein 5	XRCC5	XRCC5_HUMAN		0.542046	27.012	9.28626	32.4078	12.1408			0	0	24.8088	11.5781	0	15.1109	0	412.938	14.0611	0	0	0	47.9881	0	0	0	0	0	67.7787	0	0	0	0	27.6769	116.736	0	0	0	0	0	0	0	13.0546	15.3542	0	0	0	0
P13473	Lysosome-associated membrane glycoprotein 2	LAMP2	LAMP2_HUMAN		0.397151	791.709	689.845	567.803	605.519			907.732	359.129	158.716	1363.24	144.365	294.745	218.186	555.017	580.529	1609.3	1041.41	779.008	321.88	1729.6	1925.71	532.437	1206.58	765.261	717.147	1052.43	664.761	490.406	1344.21	858.197	333.373	1227.62	594.195	3319.69	450.719	1231.85	955.5	315.102	206.483	692.558	1044.53	95.863	225.516	458.081
P13489	Ribonuclease inhibitor	RNH1	RINI_HUMAN		0.0725774	39.4368	35.9581	15.7819	17.0328			91.9017	0	19.5489	27.365	133.149	46.2694	24.1278	184.739	0	41.3832	0	0	99.6316	55.7829	0	55.3684	28.0748	0	0	21.2181	39.0502	0	31.5459	0	27.5432	55.0185	62.1617	0	43.9225	39.9823	53.995	48.0256	0	34.909	0	11.258	0	24.7007
P13611	Versican core protein	VCAN	CSPG2_HUMAN		0.000589208	57.3935	55.1803	193.797	273.182			0	0	110.568	22.1	50.8168	48.9725	127.486	0	0	122.719	0	134.002	226.36	0	0	38.6129	49.4503	184.293	40.7158	29.4574	77.1028	0	41.0401	158.77	50.0542	0	0	0	0	275.573	0	101.968	195.709	90.5379	0	0	0	31.574
P13639	Elongation factor 2	EEF2	EF2_HUMAN		0.547905	154.067	145.149	143.627	159.638			646.858	0	137.113	36.5604	152.13	385.582	127.262	460.537	0	129.344	47.0347	217.736	173.147	182.517	0	86.0705	70.8181	77.652	206.665	128.214	124.226	0	292.616	101.691	339.348	88.1695	178.911	121.705	155.175	72.9541	414.728	122.721	78.9218	100.59	107.336	31.6405	0	45.6516
P13645	Keratin, type I cytoskeletal 10	KRT10	K1C10_HUMAN		0.863517	1681.76	1679.03	1857.16	1880.48			2011.19	3146.12	2588.64	2732.47	742.297	1512.91	2259.25	308.328	2429.22	4341.41	625.585	1581.63	358.26	280.964	5177.45	785.48	222.852	1059.27	1344.06	785.19	1401.14	1304.97	1860.28	3835.72	667.749	2798.33	2026.75	5870.43	2563.69	519.41	1089.93	1307.03	1243.83	1372.79	1566.25	1115.09	692.549	896.446
P13647	Keratin, type II cytoskeletal 5	KRT5	K2C5_HUMAN		0.17972	510.38	455.314	297.49	403.598			352.302	434.77	353.159	544.37	235.369	454.509	780.692	1329.43	1150.53	853.479	667.006	295.118	295.131	0	1627.06	406.738	122.462	351.088	292.046	277.485	156.999	248.623	235.585	429.215	488.574	1006.22	581.054	1175.61	995.849	264.219	701.75	244.685	346.906	299.84	384.699	229.837	688.161	372.444
P13667	Protein disulfide-isomerase A4	PDIA4	PDIA4_HUMAN		0.714757	43.364	26.8914	39.39	29.6952			120.574	0	0	28.5777	0	87.6288	0	288.417	0	46.2274	44.1437	42.3551	33.0665	29.9938	0	0	54.009	65.7216	71.8145	41.4786	0	0	0	74.6444	153.554	53.9456	90.0253	0	42.8868	0	51.151	0	0	38.5865	0	0	0	0
P13716	Delta-aminolevulinic acid dehydratase	ALAD	HEM2_HUMAN		0.00128877	53.854	74.3237	18.0666	16.7308			179.06	0	0	127.027	0	66.3014	0	0	0	81.1612	62.7665	85.9141	0	0	177.037	142.919	129.897	0	62.2779	70.4275	0	0	104.186	87.932	0	91.175	99.7269	0	101.867	126.824	148.082	141.208	78.359	0	116.154	49.2774	87.6515	0
P13796	Plastin-2	LCP1	PLSL_HUMAN		0.0107938	240.866	197.591	106.2	130.779			423.269	8.03875	176.688	82.1392	195.126	901.61	217.267	224.776	80.5789	389.387	68.25	219.689	552.952	256.546	214.484	152.613	134.449	242.869	288.757	173.647	212.605	83.3082	419.991	135.025	179.459	474.373	511.563	202.094	95.19	380.287	227.069	435.001	144.572	112.839	254.261	39.9964	0	31.9444
P13804	Electron transfer flavoprotein subunit alpha, mitochondrial	ETFA	ETFA_HUMAN		0.0883236	47.2228	51.6085	25.0016	62.447			296.953	0	19.8797	0	47.5835	51.3922	34.5418	0	0	56.3098	0	183.967	71.8003	54.759	0	70.9191	0	0	48.4321	37.2142	65.1494	0	69.6642	14.4277	95.6977	85.161	69.8863	0	89.9366	65.8009	217.034	96.8846	57.6074	83.9556	47.6837	0	0	0
P13861	cAMP-dependent protein kinase type II-alpha regulatory subunit	PRKAR2A	KAP2_HUMAN		0.0488807	125.836	190.978	120.548	170.175			348.303	241.791	22.3815	105.969	91.9408	113.558	74.5886	0	187.801	190.277	142.429	120.207	102.645	159.043	0	144.744	148.471	70.5746	87.5984	98.9617	125.941	191.156	165.69	156.661	109.423	179.929	134.634	221.461	170.373	144.69	234.829	212.798	131.263	146.033	92.2936	64.4037	713.08	268.569
P13987	CD59 glycoprotein	CD59	CD59_HUMAN		0.357352	143.436	161.431	211.209	267.362			77.6447	0	430.44	169.488	107.979	128.519	180.194	79.5045	135.908	107.934	38.3898	217.151	132.978	95.8181	205.548	121.027	134.63	230.73	155.387	201.091	205.226	0	73.5866	337.224	112.155	108.534	116.641	87.5593	95.2834	200.992	130.541	179.407	396.261	264.234	103.997	234.815	0	207.37
P14174	Macrophage migration inhibitory factor	MIF	MIF_HUMAN		0.561692	4178.95	4370.67	5769.72	3444.13			3382.18	2319.95	1424.66	2660.52	2017.38	3858.05	3116.48	5780.23	6895.9	4483.74	917.391	4881.95	3685.86	6862.38	11117.2	5079.49	4898.39	5667.68	3401.22	3392.01	4229.34	1864.96	6961.6	4261.77	3767.87	4406.99	3413.5	12133.5	4079.53	4565.76	8399.34	4018.57	3524.19	4966.98	5286.14	1378.06	2819.34	2089.7
P14314	Glucosidase 2 subunit beta	PRKCSH	GLU2B_HUMAN		0.506296	42.4245	40.8363	28.044	31.8673			138.028	21.5354	4.4853	0	51.3977	103.943	44.393	0	0	0	0	91.9398	84.6136	0	0	51.3929	94.0962	85.3072	52.4867	0	53.8351	55.8854	0	94.9446	0	116.262	107.845	0	85.7532	0	110.471	96.954	76.1135	81.3809	0	0	0	0
P14406	Cytochrome c oxidase subunit 7A2, mitochondrial	COX7A2	CX7A2_HUMAN		0.359899	65.3689	56.3945	52.2646	87.9655			16.2747	0	25.1557	53.1374	0	154.792	67.0201	0	60.9401	80.7541	33.4864	85.8371	84.0326	162.089	158.089	79.0041	62.5268	0	138.59	97.5885	78.7972	0	0	0	0	57.345	101.9	100.972	0	0	290.445	105.056	0	107.944	104.52	0	0	0
P14543	Nidogen-1	NID1	NID1_HUMAN		0.0182718	80.8196	71.214	53.1215	28.9501			155.567	0	52.1114	49.0681	115.611	0	54.7641	204.258	130.959	97.0369	133.164	89.0203	118.056	0	0	90.7529	60.574	120.919	89.238	65.474	91.548	59.9087	0	192.098	184.84	49.0402	69.5369	0	0	114.687	94.7939	99.9558	59.1644	70.3097	69.7692	5.00965	0	0
P14550	Alcohol dehydrogenase [NADP(+)]	AKR1A1	AK1A1_HUMAN		0.182083	119.224	116.738	70.4728	91.3703			362.837	0	123.515	45.9139	106.913	181.362	104.654	348.449	0	154.364	135.631	188.586	120.19	147.856	0	123.155	111.133	74.2608	98.5848	83.259	112.273	0	130.856	135.419	157.348	167.638	149.176	254.949	119.103	70.2481	413.728	88.1392	120.911	85.102	103.208	0	66.3529	61.2552
P14555	Phospholipase A2, membrane associated	PLA2G2A	PA2GA_HUMAN		0.051042	16.734	36.1969	129.801	134.671			0	177.282	0	0	0	0	0	0	0	0	0	25.3391	71.3531	0	0	0	54.374	0	39.8003	0	0	0	0	0	61.0327	0	0	258.374	0	0	45.4791	0	0	0	0	0	0	0
P14618	Pyruvate kinase PKM	PKM	KPYM_HUMAN		0.16528	915.893	1032.34	1216.13	1281.44			1287.36	2369.39	2835.87	279.579	711.723	1247.21	431.408	2134.67	336.466	713.488	347.196	531.731	930.66	580.867	348.728	1761.28	291.274	317.782	374.481	432.533	553.845	1332.11	587.509	290.794	715.59	578.247	743.181	230.401	507.55	907.94	1799.19	785.367	917.12	535.695	1046.91	2084.11	924.809	1682
P14625	Endoplasmin	HSP90B1	ENPL_HUMAN		0.982276	179.747	169.447	187.148	183.28			467.209	24.6029	123.903	31.654	118.087	429.065	281.491	443.492	0	209.764	73.3135	245.231	222.668	191.913	0	63.7603	202.187	223.181	298.897	143.277	160.743	0	299.096	331.115	574.039	181.721	203.95	0	177.871	191.594	318.287	156.178	203.503	208.02	0	0	0	6.62032
P14678	Small nuclear ribonucleoprotein-associated proteins B and B'	SNRPB	RSMB_HUMAN		0.129719	403.738	328.145	246.977	264.83			419.952	68.8462	117.318	316.675	124.851	336.525	348.645	1056.51	633.511	555.59	386.051	373.562	389.06	661.832	1192.59	363.617	230.073	433.137	328.26	198.769	346.856	0	355.966	300.832	333.293	729.055	701.01	556.622	221.355	283.711	498.417	301.81	297.099	362.862	368.402	84.6852	403.191	163.054
P14854	Cytochrome c oxidase subunit 6B1	COX6B1	CX6B1_HUMAN		0.0335126	20.2699	14.4965	20.4788	50.3172			77.6588	9.30714	69.587	0	39.3008	0	0	0	0	0	58.4519	57.5524	0	0	0	22.432	35.1569	0	29.2793	0	47.2117	0	0	45.8575	0	0	0	0	0	0	59.672	0	0	0	24.4208	0	0	0
P14866	Heterogeneous nuclear ribonucleoprotein L	HNRNPL	HNRPL_HUMAN		0.409667	39.4737	36.8391	25.8646	79.3534			163.313	0	71.0317	0	0	202.557	0	185.961	0	0	57.9053	134.085	0	53.5688	0	0	0	0	0	0	0	0	0	38.2858	209.968	153.93	80.8544	0	0	0	61.4441	0	102.998	0	0	0	0	0
P14868	Aspartate--tRNA ligase, cytoplasmic	DARS	SYDC_HUMAN		0.0239109	7.16352	5.36437	6.76266	20.0041			56.7627	0	13.8241	0	0	0	0	0	0	0	60.766	0	0	0	0	0	0	0	0	0	26.2445	0	0	0	33.4755	0	20.1618	0	0	0	0	0	0	19.5682	0	0	0	0
P14927	Cytochrome b-c1 complex subunit 7	UQCRB	QCR7_HUMAN		0.00625151	48.3683	106.685	123.946	202.431			71.9171	144.106	286.972	0	23.0193	20.0485	37.0494	0	0	0	81.5101	49.5555	0	0	0	151.572	0	43.1851	84.2206	38.3904	32.5565	0	0	126.804	79.5104	206.147	0	0	0	28.8795	53.9521	182.484	29.7197	116.664	211.014	0	0	180.374
P15088	Mast cell carboxypeptidase A	CPA3	CBPA3_HUMAN		0.741498	564.298	608.807	535.399	459.269			127.808	710.784	507.301	1300.25	318.845	341.471	332.67	519.878	329.16	432.244	1924.07	396.919	1147.95	666.172	604.329	113.535	221.382	581.427	741.658	299.743	587.662	209.295	111.508	409.569	594.861	472.066	233.198	186.806	1041.71	1747.62	371.414	806.749	71.6481	1312.94	127.402	704.871	596.978	159.495
P15090	Fatty acid-binding protein, adipocyte	FABP4	FABP4_HUMAN		0.53396	276.04	341.867	311.366	213.878			193.774	1050.8	226.939	299.535	111.709	120.333	395.886	0	630.7	163.796	95.1512	185.339	402.939	131.858	180.357	304.552	228.48	368.349	168.227	203.403	610.75	0	343.309	88.3857	101.096	179.651	305.591	181.234	391.016	212.22	156.381	102.476	110.521	363.518	343.755	246.698	745.51	386.923
P15144	Aminopeptidase N	ANPEP	AMPN_HUMAN		0.278214	145.29	160.83	137.988	79.9832			676.155	0	0	211.155	15.0408	0	0	179.971	38.5348	95.4385	173.893	161.131	95.8393	362.71	339.283	0	354.478	103.684	63.7485	182.994	91.5955	50.73	190.677	180.402	42.9235	131.427	66.0423	729.997	55.6558	86.0014	430.154	0	24.0508	0	51.316	0	0	77.2099
P15153	Ras-related C3 botulinum toxin substrate 2	RAC2	RAC2_HUMAN		0.0480271	108.975	105.857	48.8485	50.854			0	0	71.7686	150.018	163.317	322.666	185.335	0	102.09	262.306	0	170.38	252.982	0	164.988	185.294	183.262	183.035	0	0	0	0	216.609	0	239.185	0	210.23	282.308	182.531	149.533	0	213.935	163.267	0	138.256	112.545	0	95.5071
P15289	Arylsulfatase A	ARSA	ARSA_HUMAN		0.320098	55.3338	60.6745	24.9864	60.9769			213.286	52.928	0	31.4025	0	0	0	0	117.594	138.079	109.252	59.4593	16.6002	360.287	0	59.7283	0	0	30.9949	0	27.7323	0	71.4633	0	24.8161	263.49	32.9298	485.333	0	53.774	247.156	0	0	0	59.0488	0	0	0
P15309	Prostatic acid phosphatase	ACPP	PPAP_HUMAN		0.101224	3792.13	3329.59	2190.2	2203.1			9252.33	2545.79	1632.3	10877.6	1356.15	424.576	728.572	1651.36	3886.65	2925.45	5125.25	4605.34	1332.47	5233.13	6749.42	7398.94	2676.7	1122.12	1799.91	4359.33	3390.65	4352.75	6926.47	4340.19	436.049	6000.9	1649.55	10820.7	1359.14	9737.5	3160.52	2222.28	253.84	1218.81	4324.45	1169.51	945.98	3803.6
P15311	Ezrin	EZR	EZRI_HUMAN		0.909731	254.585	253.114	250.452	214.132			441.25	0	73.4489	0	217.679	672.727	0	1253.47	128.455	261.953	208.269	407.654	577.791	0	0	288.117	0	160.339	407.379	238.83	263.517	0	482.985	413.914	836.213	331.163	611.613	73.3201	0	259.727	345.767	560.113	260.342	276.452	168.416	72.4441	0	64.7377
P15531	Nucleoside diphosphate kinase A	NME1	NDKA_HUMAN		0.0759992	223.698	278.635	164.974	301.144			797.315	0	130.21	79.424	266.264	371.695	0	590.135	0	274.268	0	375.764	187.902	334.717	0	331.105	0	314.9	232.91	256.5	378.257	0	379.176	393.996	401.165	386.32	342.137	292.588	274.464	310.773	800.566	286.315	245.041	393.4	296.038	36.5606	0	128.313
P15586	N-acetylglucosamine-6-sulfatase	GNS	GNS_HUMAN		0.190807	53.9346	64.6664	56.7957	84.6449			0	0	0	43.6561	0	0	46.5394	0	102.822	158.614	96.8669	82.5699	71.4256	153.347	0	0	152.847	119.762	88.6788	37.5468	31.8879	0	89.2409	104.192	53.3404	120.943	108.359	343.883	0	108.846	0	0	18.0479	117.71	150.043	0	0	23.2939
P15880	40S ribosomal protein S2	RPS2	RS2_HUMAN		0.283169	602.109	544.52	603.726	755.29			1130.27	382.656	976.697	372.029	223.639	721.86	595.115	526.247	404.194	586.321	638.58	838.169	597.697	723.323	1046.69	538.434	589.906	480.333	443.225	522.778	593.23	314.988	364.033	714.947	514.194	544.766	623.068	806.182	447.373	431.408	980.8	328.628	541.4	744.534	491.504	262.111	325.197	406.134
P16070	CD44 antigen	CD44	CD44_HUMAN		0.00741294	168.353	168.923	93.7702	84.6022			181.133	0	61.2922	157.886	180.816	247.609	73.6692	161.033	106.75	249.286	94.0415	220.377	210.354	260.727	360.776	190.333	177.396	266.118	153.493	172.928	177.752	0	297.857	260.282	0	210.767	188.104	314.016	120.602	235.759	231.789	475.531	271.792	243.326	166.267	0	0	18.1809
P16104	Histone H2AX	H2AFX	H2AX_HUMAN		0.63402	18806.3	17582.2	13141.9	12319.2			25620.1	0	0	0	15246.4	41299.9	0	47011	43492.5	36398.2	0	0	0	31990.5	0	30327	28891.7	56381.2	29096.2	27984.7	0	0	26444	38254	32725.3	0	28099.8	30010.6	0	28959.3	35906.3	30099.1	47082.8	0	33090.3	0	0	0
P16152	Carbonyl reductase [NADPH] 1	CBR1	CBR1_HUMAN		0.016873	316.876	337.566	217.291	270.875			463.199	301.472	571.599	189.726	270.254	323.159	255.634	362.015	302.839	329.036	407.017	402.654	349.924	444.608	323.999	423.455	210.601	192.146	242.555	264.382	340.991	0	507.983	326.824	259.248	363.706	376.245	551.655	386.195	347.177	813.153	400.7	388.808	291.013	324.938	85.6809	428.061	365.307
P16219	Short-chain specific acyl-CoA dehydrogenase, mitochondrial	ACADS	ACADS_HUMAN		0.351385	12.5822	12.2065	5.50437	9.7171			67.8327	0	0	0	15.8541	49.4017	0	0	25.1706	0	0	33.9146	0	38.211	0	0	27.6391	0	18.7836	0	0	0	0	0	19.8355	12.5977	20.148	0	0	0	46.3235	67.698	16.8954	15.108	39.8	0	0	0
P16278	Beta-galactosidase	GLB1	BGAL_HUMAN		0.422638	50.5563	53.0089	36.5802	40.7964			151.977	0	15.5824	83.6694	23.4346	23.5274	33.9247	0	0	71.3649	57.1738	54.4843	53.3707	95.9751	110.199	0	56.1092	93.6874	58.5783	80.292	48.889	0	80.294	72.5628	65.7846	97.4897	80.8407	192.413	56.6657	94.1659	92.1088	23.0461	18.0671	30.5278	90.3712	0	0	0
P16401	Histone H1.5	HIST1H1B	H15_HUMAN		0.0622585	73.1271	60.8911	106.394	149.68			0	0	57.2279	0	0	261.338	199.074	0	0	281.609	0	189.738	0	0	0	0	0	443.838	175.971	0	0	0	177.861	195.599	116.131	230.176	206.982	0	0	0	0	89.0016	117.582	0	0	0	0	16.1022
P16403	Histone H1.2	HIST1H1C	H12_HUMAN		0.237503	1273.65	1354.1	1926.91	1701.9			955.643	535.751	1655.75	912.659	718.24	2568.13	1165.48	2583.09	1504.79	1208.95	414.917	1890.65	795.52	531.846	787.734	663.353	866.754	3065.73	1570.81	977.584	1121.93	1524.92	1382.43	2974.71	2436.67	1909.74	1244.91	0	728.139	1443.99	607.092	1541.18	2539.57	1505.93	256.399	909.529	1520.72	1892.53
P16870	Carboxypeptidase E	CPE	CBPE_HUMAN		0.674412	90.6155	107.785	70.4533	86.0266			97.5333	124.096	33.8018	326.079	36.7023	0	4.41653	32.9685	133.999	153.465	183.904	17.0051	0	219.865	176.305	56.6293	78.6025	0	16.3528	116.734	185.082	0	104.344	100.258	0	78.8744	21.6887	569.877	26.9465	156.399	163.297	15.6292	0	0	42.4423	95.9158	0	335.832
P16930	Fumarylacetoacetase	FAH	FAAA_HUMAN		0.00256327	37.2253	50.7759	12.3951	19.6144			103.772	0	51.5939	25.9583	37.713	0	0	0	0	61.0987	103.13	80.7079	0	0	0	70.4655	27.8441	53.6582	45.1565	65.8704	58.3555	33.6318	96.102	57.8239	37.2928	71.7585	65.5371	132.625	0	61.7584	0	87.2893	53.3437	54.7314	0	0	0	0
P16949	Stathmin	STMN1	STMN1_HUMAN		0.0190806	0.8959	98.3515	58.1082	73.9046			0	0	19.7098	0	0	0	0	0	0	0	0	0	0	0	0	0	0	0	0	0	0	0	0	0	0	0	0	0	0	0	0	0	0	0	0	0	0	0
P17050	Alpha-N-acetylgalactosaminidase	NAGA	NAGAB_HUMAN		0.202418	42.4897	35.2917	28.0353	51.456			0	0	5.12231	157.796	0	0	32.1914	0	0	60.027	0	87.0753	0	69.506	205.915	28.9926	49.7488	131.87	53.9877	0	52.5413	0	78.1994	56.2694	0	100.913	37.6838	0	0	70.72	69.4036	0	0	52.6349	54.7193	0	0	0
P17096	High mobility group protein HMG-I/HMG-Y	HMGA1	HMGA1_HUMAN		0.0677234	14.279	6.15621	5.63271	20.6009			0	0	23.2961	0	0	101.517	91.0845	0	0	0	0	39.6219	0	0	0	0	0	58.6179	0	0	0	0	0	55.7239	0	0	0	0	0	0	0	0	0	22.6828	0	0	0	0
P17174	Aspartate aminotransferase, cytoplasmic	GOT1	AATC_HUMAN		0.0649168	107.961	119.698	78.0075	81.2861			150.995	62.838	132.062	85.9304	95.4731	64.9533	72.683	0	55.2383	91.9839	149.204	86.577	108	109.711	157.611	136.204	80.0631	120.228	83.7987	92.5689	66.141	372.883	109.864	95.3033	54.3215	72.9317	117.959	212.82	99.2286	113.711	184.948	86.09	84.4751	94.4723	83.7157	29.5287	192.654	74.3333
P17661	Desmin	DES	DESM_HUMAN		0.00625127	11285	11011.2	11017.5	7458.3			6259	13773.8	17728.8	7892.35	10433.5	4252.02	7821.69	11750.6	17280.1	6806.38	23194.1	13542.7	11803	7628.02	5724.91	13445.7	5568.41	4509.9	9446.74	11124.6	15527.9	22754.7	6366.33	15342.7	10936.3	8542.14	9167.5	4999.72	11663.5	7672.16	10579.1	16334.5	14207.9	15728.1	11161.3	12664.5	19501	14700.2
P17844	Probable ATP-dependent RNA helicase DDX5	DDX5	DDX5_HUMAN		0.01489	98.9495	86.496	37.8045	46.6381			241.74	0	0	48.5572	0	151.954	112.487	219.598	179.003	207.566	122.38	200.182	105.946	188.027	0	0	129.281	0	98.5436	83.4521	88.1736	0	139.907	154.816	114.46	152.106	171.788	200.003	150.179	61.239	322.806	117.626	0	108.623	94.252	0	0	12.863
P17900	Ganglioside GM2 activator	GM2A	SAP3_HUMAN		0.343542	30.4255	21.0557	21.9907	35.4522			0	0	41.6104	54.8498	25.884	0	0	0	32.5986	0	235.986	32.2662	0	46.1818	35.4432	16.7676	0	0	30.7401	66.2097	50.8242	0	47.2161	0	0	13.3176	0	0	0	66.2335	0	14.4444	0	39.1487	46.0658	0	0	42.3194
P17931	Galectin-3	LGALS3	LEG3_HUMAN		0.258341	208.761	302.48	286.63	456.437			266.117	459.644	391.203	79.4131	182.382	416.67	64.3405	0	98.9024	161.73	508.247	173.384	209.362	196.553	0	331.331	143.592	233.936	83.4639	234.979	328.921	28.5777	119.254	394.058	114.534	172.49	162.54	312.459	109.513	141.564	150.388	122.016	313.919	230.456	186.691	316.266	307.603	822.248
P17987	T-complex protein 1 subunit alpha	TCP1	TCPA_HUMAN		0.0351743	62.7925	46.7738	23.1018	31.9966			126.898	0	0	32.9844	72.1868	87.1111	34.0383	222.218	77.4011	106.227	0	57.5598	98.9771	99.9032	0	104.882	82.3781	49.5941	57.5598	34.7566	36.7598	0	105.739	62.7036	0	104.824	142.125	127.555	0	65.0898	149.399	76.6464	0	39.9038	88.3422	0	0	0
P18077	60S ribosomal protein L35a	RPL35A	RL35A_HUMAN		0.134341	340.692	323.687	452.534	541.617			269.905	512.368	1221.92	0	144.657	249.53	221.039	0	400.676	415.393	181.668	297.236	222.952	396.446	823.947	230.951	268.237	279.141	195.171	331.717	315.786	516.495	342.857	246.785	130.265	221.432	271.69	436.917	307.771	321.316	358.26	193.045	214.078	307.488	346.525	147.294	166.742	633.954
P18085	ADP-ribosylation factor 4	ARF4	ARF4_HUMAN		0.000852075	306.962	222.601	131.162	145.467			586.024	0	163.184	259.417	171.65	366.204	368.168	380.242	226.27	311.991	328.989	295.377	255.972	445.556	913.444	251.545	305.153	199.893	207.794	240.541	260.022	215.724	332.2	386.519	146.316	309.43	313.639	595.222	206.66	209.892	563.713	132.153	127.399	297.176	363.537	0	151.127	67.8693
P18124	60S ribosomal protein L7	RPL7	RL7_HUMAN		0.969737	711.493	715.611	711.388	677.538			1014.14	240.837	350.614	436.297	283.588	1021.61	389.524	755.485	373.15	721.46	933.86	1041.12	610.236	988.785	1207	640.89	598.807	1102.79	689.368	666.37	640.71	946.194	1020.95	903.447	770.393	774.238	794.489	1330.41	583.811	644.498	1181.33	550.396	633.168	803.485	796.346	90.9701	1296.63	226.785
P18206	Vinculin	VCL	VINC_HUMAN		0.00275888	489.057	455.392	339.806	219.348			425.448	127.983	164.974	327.86	704.653	338.667	440.643	1788.18	403.017	455.08	483.869	371.602	848.497	416.532	217.71	601.134	381.966	321.759	438.6	494.163	600.078	406.831	441.627	562.869	794.639	427.868	722.44	441.16	556.179	560.459	561.243	1071.36	512.05	424.748	402.136	100.171	281.38	87.267
P18621	60S ribosomal protein L17	RPL17	RL17_HUMAN		0.446774	132.365	101.164	93.0632	122.836			312.774	0	23.5426	0	79.0112	235.009	198.286	0	0	0	104.613	218.595	142.76	67.6516	0	274.568	218.936	356.529	156.554	317.516	205.681	0	167.661	148.083	143.96	148.547	286.866	0	97.1566	134.792	324.28	0	162.64	226.259	213.368	0	0	0
P18669	Phosphoglycerate mutase 1	PGAM1	PGAM1_HUMAN		0.376304	710.492	847.583	590.997	813.474			959.94	341.711	983.343	131.723	1330.28	1288.94	652.675	0	476.791	0	876.438	1246.27	1770.37	703.834	0	1732.72	82.7453	669.125	873.744	427.331	1082.84	0	669.391	1074.19	459.528	1020.15	1501.91	0	1208.42	890.918	1121.24	1831.91	1455.6	1016.2	1059.52	632.222	0	680.751
P18754	Regulator of chromosome condensation	RCC1	RCC1_HUMAN		0.301973	11.5625	24.1118	19.0732	30.264			54.1631	0	6.85003	0	0	42.7347	0	0	0	0	0	60.9183	0	0	0	0	0	0	45.8838	18.3835	25.4405	0	0	0	55.2704	0	0	0	40.5108	29.2131	53.4597	25.5572	0	40.2332	31.956	0	0	0
P19012	Keratin, type I cytoskeletal 15	KRT15	K1C15_HUMAN		0.5452	752.596	1007.94	1306.39	1005.08			0	3116.66	2803.66	0	853.953	2092.15	0	2023.21	0	0	1371.19	1776.34	0	0	568.774	0	0	0	0	0	1497.61	453.564	0	3862.16	0	3186.27	0	0	2576.82	0	0	0	1178.51	1484.44	0	1175.26	1224.02	948.763
P19105	Myosin regulatory light chain 12A	MYL12A	ML12A_HUMAN		0.070632	343.287	317.263	272.341	187.015			211.299	0	519.234	420.488	309.995	289.99	475.353	310.317	951.866	274.046	163.483	480.277	583.095	0	319.608	341.52	218.991	379.119	362.295	397.848	543.49	0	307.256	366.629	238.965	369.448	404.889	189.549	351.423	311.984	257.899	495.631	592.941	314.057	397.389	115.948	648.357	126.051
P19338	Nucleolin	NCL	NUCL_HUMAN		2.78573e-05	89.6394	84.7355	304.86	249.839			246.06	83.3408	152.556	0	46.0328	140.513	68.2651	560.089	38.5901	103.049	55.1365	97.0596	22.81	0	0	0	98.0885	65.3673	55.9498	37.9145	101.243	0	151.889	133.533	172.296	50.8477	72.7258	0	74.8394	0	99.4323	85.9275	84.5653	54.6918	0	56.7695	0	0
P19367	Hexokinase-1	HK1	HXK1_HUMAN		0.080641	59.9671	63.7679	64.6144	34.1963			168.714	38.7188	26.4575	51.8144	110.916	53.4517	56.5174	208.188	0	18.7463	34.1985	62.5361	70.3605	79.9514	0	80.0842	40.3264	47.8145	46.6177	59.6689	64.193	0	137.883	45.362	145.511	101.621	97.3813	45.4292	102.539	77.625	142.047	98.1097	64.7228	69.6559	69.0557	0	0	45.5606
P19404	NADH dehydrogenase [ubiquinone] flavoprotein 2, mitochondrial	NDUFV2	NDUV2_HUMAN		0.433428	48.9258	77.944	37.1349	41.9465			0	0	15.2617	0	107.866	149.427	45.6117	0	0	0	0	0	133.189	209.612	0	0	184.336	131.081	99.9842	0	0	0	221.259	140.737	0	0	137.201	298.205	118.325	0	317.467	0	103.028	110.266	120.534	0	0	0
P19623	Spermidine synthase	SRM	SPEE_HUMAN		0.162212	41.9812	50.1091	25.7086	29.9244			225.451	0	0	28.9975	21.0102	137.141	0	0	0	119.22	0	68.906	81.7852	0	0	0	51.063	50.741	45.2604	34.6413	59.3703	0	119.99	50.5927	45.2507	90.9102	69.1374	132.982	62.8101	102.392	114.099	78.6341	58.3063	23.2272	0	0	0	0
P19652	Alpha-1-acid glycoprotein 2	ORM2	A1AG2_HUMAN		0.0313734	159.694	176.584	88.9829	81.7716			123.91	55.8761	46.5463	203.027	230.773	199.028	113.889	219.794	71.2227	185.996	118.51	174.741	263.446	142.38	427.22	121.812	156.194	109.655	175.881	140.159	233.213	0	189.238	254.7	115.74	159.005	275.831	259.642	183.313	337.075	181.104	127.283	1016.83	250.657	0	0	0	0
P19823	Inter-alpha-trypsin inhibitor heavy chain H2	ITIH2	ITIH2_HUMAN		0.827905	31.4074	42.5125	36.8807	32.3863			0	0	33.9423	37.2341	52.0946	40.8847	66.6838	22.2124	0	57.7529	41.757	68.4909	64.5849	0	0	26.9121	82.4183	0	27.2434	36.8706	31.8811	0	47.4793	100.331	0	47.3238	100.936	0	99.8211	36.1923	30.7131	49.8749	61.4433	53.6107	0	14.7821	122.098	0
P19827	Inter-alpha-trypsin inhibitor heavy chain H1	ITIH1	ITIH1_HUMAN		0.179201	42.9017	43.1768	78.2641	73.332			0	0	56.4953	87.7505	47.9951	58.6498	114.188	0	0	0	45.6896	100.833	141.515	0	0	54.9505	87.8263	147.946	0	0	0	0	46.4335	126.601	84.8229	0	33.5117	0	0	76.6779	53.4241	0	59.7601	118.601	0	53.939	0	15.4585
P19971	Thymidine phosphorylase	TYMP	TYPH_HUMAN		0.335447	156.975	96.0214	79.2761	107.89			101.298	39.7308	70.3647	67.9895	68.2458	868.751	168.418	0	64.0676	305.973	0	113.219	539.506	97.8731	117.164	304.538	132.127	123.62	41.7169	75.2931	126.608	26.9457	110.007	39.2221	49.7559	191.826	160.322	218.836	63.2418	156.264	74.4608	117.666	51.6025	28.6688	87.5209	62.8779	56.197	25.1515
P20073	Annexin A7	ANXA7	ANXA7_HUMAN		0.00866208	98.6432	91.6336	44.4661	54.0937			177.898	0	7.4592	104.9	108.289	149.411	28.6909	343.796	90.3334	150.147	60.4515	99.9847	95.6279	164.85	0	124.926	114.117	74.1904	65.321	113.055	96.7021	0	133.432	59.4621	257.456	127.488	121.101	196.891	81.8885	58.731	232.272	188.281	120.101	0	86.2275	27.2728	0	60.0096
P20160	Azurocidin	AZU1	CAP7_HUMAN		0.0819225	304.665	180.316	106.25	174.117			200.592	18.7323	201.646	0	288.532	168.72	860.985	311.493	553.688	896.817	430.461	358.682	681.552	221.175	0	0	0	574.943	130.353	370.024	434.235	0	0	226.051	0	302.887	633.447	0	0	199.818	0	111.489	143.861	262.622	619.639	36.0871	118.486	16.2275
P20337	Ras-related protein Rab-3B	RAB3B	RAB3B_HUMAN		0.220704	136.181	237.545	138.091	295.001			0	0	0	0	188.666	0	0	0	0	0	323.547	266.647	0	893.715	0	0	433.621	305.132	299.507	0	285.154	0	0	240.886	306.867	498.487	282.211	1399.2	122.118	0	910.263	0	0	375.284	0	0	0	0
P20339	Ras-related protein Rab-5A	RAB5A	RAB5A_HUMAN		0.848693	90.063	71.8644	99.3934	71.5352			124.537	0	0	208.351	0	178.069	0	0	0	201.43	59.8767	228.842	0	0	0	0	0	316.914	0	206.945	202.196	254.226	57.3044	258.323	0	0	0	0	0	0	84.9131	0	187.674	216.947	0	72.2053	0	0
P20340	Ras-related protein Rab-6A	RAB6A	RAB6A_HUMAN		0.769654	230.831	273.097	244.411	286.665			512.478	0	285.157	116.608	212.821	386.771	390.403	0	0	0	124.054	173.544	157.313	780.083	637.925	0	0	506.62	229.279	150.242	274.041	140.945	165.429	306.079	262.21	0	376.029	1220.31	0	216.509	726.7	211.015	388.86	401.06	340.263	0	62.6945	106.242
P20618	Proteasome subunit beta type-1	PSMB1	PSB1_HUMAN		0.468592	171.203	199.707	147.408	187.353			252.891	58.6112	345.122	199.222	111.467	242.107	163.091	0	137.202	165.225	0	114.193	199.143	61.7314	440.389	220.062	169.929	233.958	143.552	175.954	189.001	143.621	156.615	244.757	103.526	101.962	229.002	343.998	34.0595	270.321	306.447	121.88	119.434	211.219	186.222	138.57	0	129.909
P20674	Cytochrome c oxidase subunit 5A, mitochondrial	COX5A	COX5A_HUMAN		0.0390975	257.865	251.062	180.855	314.903			243.169	280.609	317.093	261.001	208.131	224.508	144.182	385.664	0	221.234	536.936	244.094	0	304.601	601.72	276.446	337.589	306.818	216.814	224.115	235.277	103.042	290.012	219.162	163.429	342.026	156.299	804.302	0	318.839	507.548	269.369	246.225	110.986	278.348	154.827	148.957	310.032
P20700	Lamin-B1	LMNB1	LMNB1_HUMAN		0.756541	86.667	51.1069	60.0578	46.3997			102.85	82.8988	45.9136	0	0	176.417	102.014	496.317	0	186.37	0	114.718	143.303	0	0	184.266	0	102.939	168.667	0	0	0	0	115.911	242.114	161.429	130.108	0	0	134.733	92.2133	140.549	0	0	0	0	0	32.5706
P20774	Mimecan	OGN	MIME_HUMAN		0.275946	721.505	1054.5	914.802	956.427			490.649	465.5	368.603	466.372	1540.86	548.054	898.64	97.2269	638.825	817.311	329.555	665.432	871.766	735.402	590.377	755.58	1420.41	829.28	582.553	838.598	863.283	1058.84	584.116	2029.99	467.571	1211.45	485.831	780.497	642.502	2501.13	345.517	2162.55	4089.16	1995.78	523.017	713.016	457.413	648.273
P20933	N(4)-(beta-N-acetylglucosaminyl)-L-asparaginase	AGA	ASPG_HUMAN		0.00209353	0	5.04189	8.78566	13.9136			0	0	0	0	0	0	0	0	0	0	0	0	0	0	0	0	0	0	0	0	0	0	0	0	0	0	0	33.0399	0	0	0	0	0	0	0	0	0	0
P21266	Glutathione S-transferase Mu 3	GSTM3	GSTM3_HUMAN		0.271928	50.3367	75.4255	44.8559	36.2334			29.0351	0	0	34.1504	94.2481	0	73.0885	0	0	0	129.991	79.0369	119.354	0	0	181.241	127.759	0	38.446	80.2231	120.835	0	0	0	109	182.166	127.218	0	121.088	143.764	33.8506	195.809	70.413	212.766	0	0	0	0
P21281	V-type proton ATPase subunit B, brain isoform	ATP6V1B2	VATB2_HUMAN		0.0429734	11.7153	14.4165	5.75943	30.5449			36.7034	10.3095	13.2027	0	23.4332	27.7824	0	0	0	0	0	33.9764	0	10.3095	0	0	0	91.7104	0	0	10.3095	0	0	55.8024	0	0	0	0	0	0	149.073	0	26.1063	0	0	0	0	0
P21291	Cysteine and glycine-rich protein 1	CSRP1	CSRP1_HUMAN		0.33865	300.241	307.892	213.717	156.043			137.793	45.0039	461.809	268.042	1009.09	217.496	25.4775	681.126	0	420.38	735.805	350.367	487.728	0	0	128.934	287.187	0	360.874	234.933	435.808	317.453	590.601	261.084	446.735	393.54	499.379	0	70.9412	120.553	72.0658	262.717	116.307	597.395	139.098	321.514	657.921	72.031
P21333	Filamin-A	FLNA	FLNA_HUMAN		0.002684	2024.46	1946.74	1826.69	1098.41			1090.71	1645.41	1718.76	1251.95	2024.66	1222.43	1562.82	6836.5	2580.07	1698.83	2395.99	1767.08	2724.56	1571.17	952.422	2541.35	1385.1	924.775	2526.28	1492.36	2272.63	2352.34	1787	1489.9	4598.88	1779.46	4313.93	1254.5	2711.85	1962.75	1449.24	3863.66	2019.82	1911.78	2646.16	1068.17	2668.91	1427.66
P21397	Amine oxidase [flavin-containing] A	MAOA	AOFA_HUMAN		0.455377	200.658	220.179	160.268	176.522			1325.08	51.0826	66.629	542.188	84.9828	22.8629	0	130.559	0	142.572	45.8772	373.102	93.0242	115.17	0	58.9384	88.835	646.285	364.68	138.931	123.68	0	407.961	300.521	77.3893	153.203	0	691.857	502.54	82.7925	523.822	65.8524	39.4153	584.062	116.175	56.4534	0	104.125
P21399	Cytoplasmic aconitate hydratase	ACO1	ACOC_HUMAN		0.993315	69.5288	75.9394	77.504	89.3801			84.1468	0	214.718	0	40.9898	97.6616	64.2393	0	0	105.887	112.538	73.7791	100.211	111.962	118.316	102.016	84.2751	51.5559	52.4808	53.6158	61.2411	0	61.9696	66.7128	96.1996	78.2958	99.5845	146.724	87.0817	62.1123	100.053	100.866	52.5673	38.5373	69.4654	0	0	433.364
P21796	Voltage-dependent anion-selective channel protein 1	VDAC1	VDAC1_HUMAN		0.403357	284.633	341.356	383.166	322.255			491.063	252.082	43.8687	215.629	213.365	188.075	160.162	389.873	148.312	299.391	352.421	393.547	201.428	321.378	377.455	246.847	332.16	308.132	217.685	300.061	342.192	466.791	368.67	445.081	214.45	426.494	280.574	378.654	269.064	342.772	521.316	228.736	210.178	356.586	276.873	91.2215	817.865	314.913
P21810	Biglycan	BGN	PGS1_HUMAN		0.897639	788.145	816.912	869.027	940.903			563.998	427.446	345.479	634.287	783.548	528.71	812.371	713.209	756.644	827.541	1353.69	1247.94	1238.88	473.994	266.311	641.804	1224.32	1663.86	836.133	663.277	907.939	427.821	481.333	1449.56	704.004	1197.81	503.87	450.636	1067	1434.84	336.306	626.201	2258.41	1241.72	326.667	289.397	742.093	297.248
P21926	CD9 antigen	CD9	CD9_HUMAN		0.258324	111.343	77.1776	82.9746	53.9474			202.78	0	0	225.555	82.4155	0	0	722.625	59.6429	82.7579	0	117.405	51.656	191.512	57.384	76.0929	171.315	60.0605	118.781	141.009	88.5585	0	27.6496	178.683	268.509	131.412	72.6248	269.12	0	91.458	178.55	82.9867	0	92.3746	55.2379	0	0	0
P21964	Catechol O-methyltransferase	COMT	COMT_HUMAN		0.471388	43.3712	54.1464	33.5048	30.3358			252.131	0	0	0	52.8036	0	68.0367	131.483	0	0	41.4618	70.0027	111.032	131.02	0	0	0	0	0	0	96.1953	0	135.842	76.8722	0	92.15	77.3495	0	80.2502	0	198.928	0	16.5097	107.095	199.372	0	0	0
P21980	Protein-glutamine gamma-glutamyltransferase 2	TGM2	TGM2_HUMAN		0.092309	268.562	174.894	243.306	119.417			591.08	256.885	236.086	0	401.047	667.011	270.048	569.379	219.56	323.455	81.3254	284.747	725.288	238.786	0	184.299	57.9166	86.936	71.4262	81.6267	182.988	378.467	204.014	55.9366	84.5959	173.919	344.65	233.028	112.031	37.2268	125.404	257.755	151.505	92.9925	132.09	160.998	505.384	72.237
P22061	Protein-L-isoaspartate(D-aspartate) O-methyltransferase	PCMT1	PIMT_HUMAN		0.00654439	58.1468	74.5504	32.9027	61.2435			67.6535	0	111.155	41.9514	48.0061	54.0911	0	0	111.491	55.6186	0	63.0864	52.5096	133.533	0	100.303	105.286	74.3781	62.5903	54.1866	73.4043	69.9849	74.7926	79.082	56.8113	103.614	98.7191	176.264	26.2935	93.4726	110.772	89.1592	110.02	97.9525	111.338	35.7208	116.27	25.9458
P22087	rRNA 2'-O-methyltransferase fibrillarin	FBL	FBRL_HUMAN		0.324388	94.3867	70.4816	70.3371	88.493			188.987	0	33.6297	0	35.0495	103.287	84.2941	466.355	128.436	115.567	84.6895	130.708	64.6335	129.962	0	65.238	141.218	127.773	95.7767	46.7819	34.1207	0	126.409	128.468	164.173	92.973	63.8861	0	105.907	54.1783	147.459	74.8588	137.006	98.4273	97.8058	8.98804	0	0
P22090	40S ribosomal protein S4, Y isoform 1	RPS4Y1	RS4Y1_HUMAN		0.0812941	149.206	180.566	64.423	113.733			0	0	0	0	0	305.795	0	0	87.7899	408.805	0	395.51	122.161	446.639	0	304.782	186.691	342.807	311.042	212.787	157.725	0	416.504	296.731	250.392	288.569	272.079	436.23	194.539	0	545.809	148.043	180.193	0	218.395	0	0	0
P22102	Trifunctional purine biosynthetic protein adenosine-3	GART	PUR2_HUMAN		0.333371	16.5587	10.53	9.62241	15.7222			88.3224	0	6.20122	0	22.0883	40.1668	0	0	0	26.8569	0	32.2314	21.7646	56.0821	44.496	0	0	26.0822	0	0	0	0	51.1652	28.265	37.0102	0	0	59.3526	0	0	82.911	0	0	0	25.6055	0	0	0
P22314	Ubiquitin-like modifier-activating enzyme 1	UBA1	UBA1_HUMAN		0.41924	178.039	203.716	162.693	146.105			486.059	14.3995	142.753	80.7096	151	285.939	158.791	147.951	90.7248	240.592	100.318	234.517	235.884	266.201	94.2884	223.525	137.885	137.128	181.922	134.334	179.968	191.977	373.271	147.315	168.423	294.135	288.321	268.921	173.538	143.303	526.073	217.9	153.805	135.713	130.622	34.1492	188.674	84.1788
P22352	Glutathione peroxidase 3	GPX3	GPX3_HUMAN		0.56321	131.228	176.394	120.368	132.703			203.982	0	32.0013	273.562	193.087	32.7782	96.6909	0	207.646	0	0	266.356	227.024	0	0	207.814	48.5126	406.308	201.48	217.519	272.257	0	198.545	329.532	223.441	175.944	208.221	0	149.981	312.968	0	268.662	689.807	375.855	118.841	40.3604	0	22.3632
P22392	Nucleoside diphosphate kinase B	NME2	NDKB_HUMAN		0.530276	315.973	327.156	355.493	423.195			819.648	180.105	148.684	145.324	337.45	424.254	288.367	0	220.678	443.643	270.825	428.596	289.565	376.751	208.588	415.249	460.882	363.729	302.195	371.058	455.81	0	435.211	512.541	548.792	424.054	0	583.421	394.362	431.368	1006.09	382.967	0	565.397	328.92	60.7407	0	173.357
P22626	Heterogeneous nuclear ribonucleoproteins A2/B1	HNRNPA2B1	ROA2_HUMAN		0.860826	626.989	625.739	738.254	674.863			1369.58	373.386	707.923	114.184	295.618	976.298	560.533	457.087	878.054	629.056	1510.16	922.14	352.663	715.147	542.86	516.03	403.571	485.338	546.526	312.039	355.775	769.797	321.262	951.499	600.112	706.3	436.191	479.12	391.758	286.96	1436.8	376.548	1316.22	669.217	306.388	397.69	1751.3	248.323
P22694	cAMP-dependent protein kinase catalytic subunit beta	PRKACB	KAPCB_HUMAN		0.0123886	65.8426	55.7501	26.9282	32.2977			130.744	0	6.5746	25.3024	64.031	83.1949	50.6231	169.927	54.7633	79.5747	67.0114	81.034	122.792	130.693	0	74.3642	103.18	31.4747	51.3654	40.3933	81.4932	0	0	75.4143	93.916	76.6634	116.137	116.49	91.6792	69.4727	146.642	103.992	65.8469	74.0738	94.7469	0	0	0
P22695	Cytochrome b-c1 complex subunit 2, mitochondrial	UQCRC2	QCR2_HUMAN		0.306051	172.242	161.647	121.901	178.936			492.922	0	49.5657	142.489	193.106	192.847	75.0229	206.758	73.9604	225.499	56.3117	165.371	156.395	215.968	94.2443	193.875	236.963	193.675	174.761	193.692	187.118	268.776	256.265	261.768	159.953	189.735	234.658	344.647	174.28	91.8323	296.398	232.071	156.739	145.927	190.624	0	0	81.1711
P23141	Liver carboxylesterase 1	CES1	EST1_HUMAN		0.179785	29.9387	43.4826	24.0949	4.22393			0	0	8.25123	35.36	59.7371	0	0	85.0828	0	0	131.533	0	101.615	0	0	88.67	51.5753	0	0	96.8274	0	0	64.6181	81.969	0	0	295.289	0	66.1529	119.196	0	131.844	131.8	0	0	0	0	0
P23142	Fibulin-1	FBLN1	FBLN1_HUMAN		0.202517	140.458	152.192	81.2133	78.8086			0	0	8.23199	311.972	254.645	135.836	329.12	250.251	286.082	286.971	63.7152	111.929	205.894	98.4307	142.673	162.008	0	125.257	108.983	134.913	73.176	0	72.9417	198.466	116.241	123.815	79.7299	182.782	240.513	226.174	0	263.064	1151.95	228.53	114.526	0	0	0
P23246	Splicing factor, proline- and glutamine-rich	SFPQ	SFPQ_HUMAN		0.781598	307.529	253.555	332.39	232.874			411.902	0	173.244	110.039	146.449	344.626	173.431	1126.88	181.297	322.105	177.098	362.368	180.884	489.132	125.875	296.291	225.374	311.478	350.85	136.221	163.836	956.259	194.18	425.305	654.506	407.426	325.701	302.941	174.389	145.98	418.035	202.112	472.852	228.167	191.144	251.286	0	355.439
P23284	Peptidyl-prolyl cis-trans isomerase B	PPIB	PPIB_HUMAN		0.741655	217.558	236.222	267.387	263.193			345.076	50.6373	178.986	208.099	125.267	492.838	113.14	467.897	106.351	286.725	170.007	236.53	277.364	180.216	216.191	120.871	175.988	395	334.994	133.428	170.661	0	459.667	282.75	480.183	306.167	264.557	234.983	190.959	280.279	382.559	312.229	215.442	263.627	139.086	76.0467	278.273	97.4878
P23368	NAD-dependent malic enzyme, mitochondrial	ME2	MAOM_HUMAN		0.288108	32.0419	30.7499	20.1462	28.5579			113.557	0	13.8432	0	49.8145	77.2866	28.9512	0	0	0	0	72.5882	0	67.8252	0	72.2492	0	49.6633	37.0582	34.2809	57.1565	30.6488	118.447	65.1695	0	0	0	0	0	69.9072	148.591	53.4594	28.3733	50.1642	0	0	0	0
P23381	Tryptophan--tRNA ligase, cytoplasmic	WARS	SYWC_HUMAN		0.93074	107.171	76.6553	78.9526	53.9422			179.53	0	22.1887	0	84.6112	656.212	148.816	0	122.942	348.637	0	131.752	192.75	31.9531	0	34.3586	139.183	132.577	84.8607	0	47.3873	0	121.163	0	104.263	0	172.501	0	176.679	185.268	84.0511	142.16	147.755	167.493	157.044	0	0	11.4673
P23396	40S ribosomal protein S3	RPS3	RS3_HUMAN		0.136694	690.465	613.043	788.006	832.759			1230.32	398.689	705.708	411.678	287.162	824.878	748.781	315.842	681.209	885.403	777.148	917.706	628.482	898.63	906.407	583.494	698.279	958.359	507.941	553.735	565.156	705.215	712.196	727.718	599.371	653.119	672.161	1099.85	621.125	482.963	1256.42	489.09	584.323	793.014	701.006	201.823	437.842	314.213
P23526	Adenosylhomocysteinase	AHCY	SAHH_HUMAN		0.0625868	91.9977	83.7677	61.4892	46.6149			293.256	11.0368	86.8877	59.9098	114.826	99.7656	65.2588	386.022	0	126.447	79.9595	48.6401	92.2544	121.946	0	102.029	57.1884	50.2898	59.7066	85.985	82.5413	0	144.974	86.1121	146.118	97.0991	119.489	118.582	102.8	54.1997	152.329	124.476	33.5847	48.399	60.3155	8.55055	0	20.7569
P23528	Cofilin-1	CFL1	COF1_HUMAN		0.220392	322.132	290.925	253.791	217.908			731.831	87.7014	427.885	319.586	321.362	463.667	324.636	457.184	260.105	204.509	87.9607	296.243	450.566	282.708	202.953	258.597	457.112	145.988	341.295	267.279	365.949	331.794	311.36	318.928	410.378	285.888	647.616	394.016	84.9595	518.141	164.232	477.823	227.262	427.702	206.094	125.42	246.185	241.1
P23588	Eukaryotic translation initiation factor 4B	EIF4B	IF4B_HUMAN		0.7583	22.7156	24.3881	21.969	23.808			59.2093	0	7.16224	10.4767	21.7004	41.7743	16.9966	0	0	36.9368	57.1221	42.5283	27.06	48.6317	0	30.0312	0	26.2116	37.7558	18.0047	18.1408	0	47.885	72.0487	60.7701	0	0	49.477	29.4588	18.1831	86.0075	25.0278	38.0544	22.7873	19.9183	0	0	0
P23786	Carnitine O-palmitoyltransferase 2, mitochondrial	CPT2	CPT2_HUMAN		0.601027	22.8734	20.7676	17.505	24.1173			120.464	0	14.5376	0	0	0	0	120.512	0	0	0	82.1711	0	63.6445	0	33.5999	0	0	45.0642	23.2195	0	0	62.9064	83.155	80.8327	0	0	0	0	0	150.355	0	0	36.5778	0	0	0	0
P23919	Thymidylate kinase	DTYMK	KTHY_HUMAN		0.00908348	1.40113	4.1942	0.783866	10.0006			0	0	0	0	0	16.7837	0	0	0	0	0	0	0	0	0	0	0	0	0	0	14.0411	0	20.3772	26.3257	0	0	0	0	0	0	43.0441	0	0	0	0	0	0	0
P23946	Chymase	CMA1	CMA1_HUMAN		0.294004	374.794	386.62	336.819	191.758			80.956	126.877	203.216	636.538	263.649	326.827	338.415	234.727	66.4882	183.229	1310.45	233.717	1448.73	449.349	390.807	358.499	48.3321	258.662	608.167	232.993	444.835	0	100.391	295.987	709.446	180.147	120.503	91.0022	823.334	1522.98	245.508	848.481	98.203	734.111	76.2189	93.3627	383.187	0
P24158	Myeloblastin	PRTN3	PRTN3_HUMAN		0.61167	150.694	118.566	97.4272	130.752			63.5011	20.6062	18.8655	18.8908	194.211	137.046	182.019	0	127.311	252.706	54.3653	445.227	887.426	159.451	73.0148	222.129	69.7743	123.711	61.8584	157.855	45.3073	0	0	252.032	0	86.9746	393.296	0	37.9641	76.3708	97.1474	113.096	206.562	89.1495	359.4	0	0	0
P24534	Elongation factor 1-beta	EEF1B2	EF1B_HUMAN		0.988762	31.9615	30.7013	40.5568	32.1085			144.96	0	0	0	54.8907	130.555	0	0	0	0	0	74.759	0	0	0	0	58.1053	79.5834	52.5346	46.1958	61.5701	0	88.8768	71.4536	87.8929	0	87.1094	0	55.8493	60.8949	0	40.6759	0	69.1838	0	0	0	0
P24539	ATP synthase F(0) complex subunit B1, mitochondrial	ATP5F1	AT5F1_HUMAN		0.712759	72.7774	47.4889	34.4865	55.3394			276.009	0	0	0	212.999	0	0	596.515	0	0	195.927	0	88.0111	0	0	0	231.641	0	0	0	0	0	0	0	474.664	283.836	0	0	0	0	0	249.033	0	0	0	0	0	0
P24666	Low molecular weight phosphotyrosine protein phosphatase	ACP1	PPAC_HUMAN		0.0274096	38.4155	26.1873	10.6672	11.9861			138.508	0	51.9643	62.8739	108.352	57.3209	0	0	67.6567	48.6899	0	0	59.2799	71.0915	0	41.4458	59.3918	0	36.2002	0	42.3664	0	55.6139	48.8044	0	59.0601	40.4067	0	64.7049	0	117.349	28.3425	38.7983	0	0	0	0	0
P24752	Acetyl-CoA acetyltransferase, mitochondrial	ACAT1	THIL_HUMAN		0.256432	41.0105	19.8147	24.1214	30.9626			491.128	0	0	0	101.847	0	0	163.633	0	0	0	67.7867	0	0	0	0	38.6093	0	39.2275	0	0	0	41.7397	57.621	0	141.252	0	0	0	0	73.4452	0	142.038	0	0	0	0	0
P24821	Tenascin	TNC	TENA_HUMAN		0.862481	104.774	104.281	98.0986	95.5314			103.924	0	71.8091	89.1662	59.3819	168.807	108.821	271.429	150.366	105.098	104.082	121.351	172.629	0	0	74.7217	54.3175	114.879	80.6698	59.4328	119.696	274.448	90.1031	117.205	138.763	91.3625	194.58	0	133.359	80.5815	136.939	122.456	80.4264	98.8189	83.7768	0	0	0
P24844	Myosin regulatory light polypeptide 9	MYL9	MYL9_HUMAN		0.00602938	920.573	848.496	745.278	473.031			348.037	602.924	1003.04	1113.14	1173.75	539.644	991.667	753.206	1394.55	502.315	809.906	958.539	1305.56	325.398	646.629	716.88	536.175	728.9	1063.33	961.854	1555.8	2221.34	920.789	816.686	806.203	749.255	1078.91	242.371	919.939	1273.97	490.641	1132.92	1231.22	1582.86	930.814	245.031	648.357	203.007
P25311	Zinc-alpha-2-glycoprotein	AZGP1	ZA2G_HUMAN		0.386013	2064.16	2510.31	2841.2	1903.41			6096.96	1012.22	1142.13	3577.2	730.732	398.461	437.823	2471.79	1907.37	2012	950.828	1943.68	1044.55	2913.14	3947.06	1450.47	1542.38	1926.19	1340.58	3601.86	2745.44	2218.57	6349.02	5176.24	748.575	2505.16	1310.48	7179.45	896.026	2952.43	2200.63	1874.28	762.785	4796.18	1914.05	273.403	1888.31	1633.71
P25325	3-mercaptopyruvate sulfurtransferase	MPST	THTM_HUMAN		0.531684	50.8498	53.6172	38.0468	52.2442			181.104	26.8659	11.4889	32.4885	40.3092	67.4085	33.1785	46.8204	50.7953	57.4221	33.3588	60.5564	37.4947	90.2909	0	94.4526	46.3816	41.1125	42.1041	65.5493	59.5127	0	91.9697	58.8763	60.6436	90.9023	47.8878	121.544	51.0123	40.916	149.908	64.5877	48.2432	39.8315	83.1179	0	0	0
P25398	40S ribosomal protein S12	RPS12	RS12_HUMAN		0.0251865	146.877	123.783	80.2105	114.775			224.541	140.491	256.468	95.2086	112.565	195.319	118.309	97.8103	197.474	288.038	59.3657	132.603	172.816	180.369	193.748	153.581	193.076	155.772	108.326	53.9318	101.476	0	98.1333	128.385	210.011	166.119	207.811	125.144	283.278	224.586	211.449	130.134	70.8779	195.204	118.83	97.6001	0	69.2304
P25705	ATP synthase subunit alpha, mitochondrial	ATP5A1	ATPA_HUMAN		0.548717	1870.68	1940.02	2209.24	2108.41			3346.72	1254.13	1930.15	1507.13	951.118	1193.32	1281.44	1525.47	1047.89	1473.88	2516.6	2884.16	1507.54	1680.11	2735.69	1986.68	2358.2	2498.4	1812.04	1663.91	1763.59	2236.79	2749.2	2307.61	1549.46	2076.17	1710.71	2887.55	1996.93	2036.9	2589.8	1783.22	1151.1	2116.18	1766.49	547.373	1180.61	669.008
P25786	Proteasome subunit alpha type-1	PSMA1	PSA1_HUMAN		0.480973	324.584	359.446	316.389	376.741			860.153	170.169	423.907	179.128	208.293	442.746	293.283	0	257.689	772.705	96.5148	206.501	435.414	338.553	471.573	500.877	43.1635	282.126	336.019	423.885	398.14	0	523.831	369.012	88.4333	320.727	378.551	628.603	278.553	557.503	311.859	296.797	289.858	373.339	363.17	211.11	59.4946	250.096
P25787	Proteasome subunit alpha type-2	PSMA2	PSA2_HUMAN		0.0837961	81.1002	84.2652	43.5727	69.0103			126.781	0	54.8557	78.601	48.0678	101.567	77.4257	0	0	179.253	128.058	101.189	135.493	214.944	0	108.008	70.5006	71.7927	120.554	71.875	95.2383	0	140.739	100.57	165.384	86.349	93.4674	0	79.168	186.72	153.023	277.436	65.6452	76.6129	160.896	0	0	7.20305
P25788	Proteasome subunit alpha type-3	PSMA3	PSA3_HUMAN		0.277588	166.179	231.268	222.256	255.436			227.599	403.31	169.041	182.807	96.5175	140.964	137.587	120.416	0	294.909	79.2911	146.225	212.924	246.077	0	210.447	104.658	150.073	152.053	187.431	134.12	259.48	210.885	222.844	120.577	190.734	196.132	285.446	96.7506	193.149	218.962	158.688	160.021	144.294	183.141	241.393	240.563	238.156
P25789	Proteasome subunit alpha type-4	PSMA4	PSA4_HUMAN		0.0788828	102.632	90.3952	53.1235	59.8785			221.638	0	22.9897	134.055	0	153.75	124.669	0	0	259.176	201.009	146.472	141.088	162.125	0	147.034	138.012	53.6654	107.61	129.391	115.212	0	201.923	110.01	102.946	132.444	153.756	180.678	0	181.769	192.14	75.6062	89.8411	115.072	175.057	0	0	0
P26038	Moesin	MSN	MOES_HUMAN		0.960709	351.756	317.628	313.567	282.267			391.948	70.4743	401.252	82.8563	229.542	736.026	303.147	1253.47	129.859	315.077	208.269	431.925	643.01	173.637	158.735	343.372	174.748	280.077	407.379	246.065	297.013	460.755	538.038	478.702	836.213	397.625	736.144	95.9079	322.1	314.833	0	576.821	398.869	389.225	204.898	74.6395	138.416	42.7782
P26373	60S ribosomal protein L13	RPL13	RL13_HUMAN		0.523639	453.775	384.284	484.378	550.13			1178.13	53.8733	947.828	157.587	228.93	742.234	327.816	194.968	586.126	300.289	374.581	773.086	543.403	273.429	261.584	387.925	545.423	352.751	379.86	447.448	456.232	469.555	420.755	462.719	502.816	428.378	483.606	347.725	152.885	383.002	943.465	187.188	365.519	587.083	511.215	41.949	181.04	75.5875
P26440	Isovaleryl-CoA dehydrogenase, mitochondrial	IVD	IVD_HUMAN		0.0652515	73.8743	124.405	94.9141	96.6559			379.531	0	23.4799	76.3466	86.9645	61.8423	52.2299	0	0	93.2929	0	107.776	63.1044	127.368	0	69.8475	129.866	86.3736	119.254	62.9805	84.9787	0	72.2677	84.3375	129.716	145.573	80.3466	146.787	70.2166	89.8539	211.307	80.2369	31.5668	82.6948	78.9235	0	0	0
P26447	Protein S100-A4	S100A4	S10A4_HUMAN		0.910756	225.504	249.595	225.245	176.178			177.42	215.7	278.765	0	278.167	474.733	399.278	408.233	209.649	0	0	206.881	447.56	270.251	0	581.553	0	286.049	185.074	291.356	250.428	0	241.558	258.97	0	130.335	353.45	372.585	0	479.57	97.3724	789.309	815.476	286.249	216.066	90.3118	0	131.889
P26599	Polypyrimidine tract-binding protein 1	PTBP1	PTBP1_HUMAN		0.874519	308.847	291.26	327.841	349.261			706.303	92.0991	264.477	96.6408	167.015	596.213	266.517	294.004	263.685	320.694	290.535	511.484	359.323	616.242	208.498	196.456	356.768	281.407	495.85	151.5	258.923	0	392.309	420.761	766.223	545.823	548.699	366.312	117.622	200.53	673.532	476.416	392.407	295.171	382.427	21.554	73.1839	163.907
P26639	Threonine--tRNA ligase, cytoplasmic	TARS	SYTC_HUMAN		0.00444696	3.09979	16.4041	6.98893	32.3636			68.1954	0	0	0	0	0	0	0	0	0	0	0	0	0	0	0	0	0	0	0	0	0	46.2355	0	44.1564	0	0	0	0	0	56.3538	0	0	0	0	0	0	5.88284
P26640	Valine--tRNA ligase	VARS	SYVC_HUMAN		0.596307	23.3417	19.75	15.0466	14.8093			46.6901	0	22.3268	0	0	44.7114	0	80.5153	0	48.9863	0	43.7334	78.8531	0	0	0	0	48.4127	49.5705	49.7169	0	0	39.9826	0	114.835	30.6495	0	65.6349	0	29.9745	0	0	30.8985	24.3023	0	0	0	0
P26641	Elongation factor 1-gamma	EEF1G	EF1G_HUMAN		0.961676	102.843	112.403	158.349	98.6461			251.279	0	111.176	69.1259	74.0001	178.515	75.4174	252.825	0	101.658	108.393	125.591	144.074	110.611	113.237	85.6441	53.0431	146.998	119.247	84.5011	57.2023	0	186.605	98.0119	183.926	163.995	157.654	123.652	107.407	102.794	135.535	92.0633	57.4579	96.4816	82.0952	0	492.86	33.1281
P26885	Peptidyl-prolyl cis-trans isomerase FKBP2	FKBP2	FKBP2_HUMAN		0.872252	24.88	39.719	23.0756	28.4543			0	0	0	64.833	0	35.5806	0	0	0	103.442	46.9699	0	0	0	0	0	79.6453	145.707	0	0	71.1831	0	0	133.355	0	117.626	82.5404	0	0	81.8595	183.582	87.8511	0	162.252	61.2516	0	0	0
P27105	Erythrocyte band 7 integral membrane protein	STOM	STOM_HUMAN		0.0288018	196.146	191.763	151.114	138.529			90.7923	337.748	294.981	197.155	166.63	157.772	247.582	0	193.084	270.898	129.167	208.706	290.47	123.118	188.047	195.323	254.918	252.35	81.4834	226.758	195.114	213.112	116.264	214.055	74.316	118.068	139.637	191.41	167.126	206.066	100.635	316.085	125.815	191.196	217.394	171.493	186.518	228.011
P27144	Adenylate kinase 4, mitochondrial	AK4	KAD4_HUMAN		0.420775	25.3641	21.0435	12.3489	25.1913			171.336	0	0	0	46.0863	23.0456	0	117.908	0	0	0	70.8525	0	0	0	41.0255	59.9388	0	27.8177	0	0	0	0	0	42.9183	52.3612	0	0	74.3472	0	161.9	36.2321	0	0	63.0975	0	0	0
P27338	Amine oxidase [flavin-containing] B	MAOB	AOFB_HUMAN		0.25564	70.1199	68.892	41.586	51.2151			299.124	0	67.1822	52.1234	145.007	0	43.7762	169.656	0	61.898	30.7673	65.8523	65.0154	58.8824	0	80.3571	90.8866	45.892	73.0062	65.4322	60.2176	67.5621	163.388	0	76.6372	117.03	76.3281	0	0	76.9629	0	122.676	0	0	57.507	89.0018	93.4129	172.56
P27348	14-3-3 protein theta	YWHAQ	1433T_HUMAN		0.086655	566.708	652.736	626.826	844.318			1618.08	0	1288.16	313.525	729.144	768.235	675.065	363.386	257.596	612.699	309.137	944.661	764.768	209.753	245.003	769.58	316.154	596.215	781.869	187.906	716.63	0	969.024	793.855	321.925	760.402	808.299	325.205	237.901	590.692	477.421	707.488	692.342	888.824	167.535	340.095	555.02	908.743
P27361	Mitogen-activated protein kinase 3	MAPK3	MK03_HUMAN		0.0303312	50.2759	46.374	18.224	30.7304			101.092	0	0	0	114.641	132.726	41.2717	0	0	52.7931	52.8396	165.322	52.2787	53.3614	0	63.8801	50.2573	15.8707	116.531	35.8526	57.3528	0	58.9858	65.1238	37.0445	35.538	105.557	63.4857	48.3933	44.6019	47.4224	83.2593	96.2453	190.475	45.71	0	0	0
P27487	Dipeptidyl peptidase 4	DPP4	DPP4_HUMAN		0.520944	272.087	270.508	226	299.777			219.755	170.688	172.647	193.396	59.4158	51.4636	62.5134	360.725	205.817	442.37	563.568	387.599	90.9631	699.817	359.974	271.275	373.713	223.991	323.311	415.199	201.793	135.916	345.055	399.19	153.606	511.078	253.243	814.532	129.615	457.622	184.68	382.605	45.0827	443.043	139.898	34.2529	0	327.526
P27635	60S ribosomal protein L10	RPL10	RL10_HUMAN		0.0946647	340.254	311.459	235.829	376.894			713.947	265.881	233.768	112.877	123.712	501.319	221.843	269.674	412.371	492.09	421.169	459.312	417.446	438.826	564.127	303.009	337.703	398.306	247.362	318.141	232.713	0	535.287	310.462	322.498	331.185	324.978	792.413	290.223	234.965	616.703	220.591	240.906	378.936	431.628	68.1634	283.762	196.03
P27695	DNA-(apurinic or apyrimidinic site) lyase	APEX1	APEX1_HUMAN		0.00256601	77.215	134.994	276.55	243.596			265.187	58.5601	1.78209	0	43.6659	164.382	71.0152	0	14.3702	108.804	56.1882	124.674	44.39	132.862	0	0	44.472	223.004	199.638	62.393	83.3428	0	207.345	153.34	180.734	120.199	172.276	175.797	0	77.5422	70.6648	127.591	167.582	155.329	69.8595	184.686	262.374	7.78165
P27797	Calreticulin	CALR	CALR_HUMAN		0.446674	44.4303	50.7178	40.1038	60.781			127.836	0	42.4985	0	65.1816	203.235	35.5715	0	0	0	69.3523	77.1653	0	0	0	28.0913	97.1419	44.1738	85.9727	19.3677	81.8789	0	62.9563	178.061	250.735	137.652	77.3042	0	0	111.202	122.576	50.718	117.753	0	0	0	0	0
P27824	Calnexin	CANX	CALX_HUMAN		0.311747	102.282	91.621	85.0732	66.5752			173.41	0	32.1384	83.1666	73.6138	162.142	122.421	217.294	0	151.566	92.2692	118.169	92.1363	88.4388	207.338	135.904	0	105.273	171.041	98.2085	125.67	0	137.907	203.355	183.992	176.714	103.818	0	138.152	111.16	188.915	114.461	150.122	183.809	88.2443	0	0	16.5839
P28062	Proteasome subunit beta type-8	PSMB8	PSB8_HUMAN		0.370345	126.666	122.561	146.342	130.273			151.655	284.353	188.426	105.745	39.0508	249.512	139.028	0	136.311	167.103	95.0359	91.8905	92.9441	103.939	253.392	157.873	103.209	122.502	61.1034	138.996	104.573	0	84.6522	113.168	0	64.7541	134.491	35.0427	134.041	174.768	0	76.3814	102.638	113.047	105.627	0	0	144.076
P28065	Proteasome subunit beta type-9	PSMB9	PSB9_HUMAN		0.110115	79.8568	81.9112	41.5839	26.8024			0	73.5204	0	0	0	157.984	177.218	0	190.535	0	196.127	115.229	0	161.829	277.744	0	187.902	142.377	0	0	76.3848	0	0	0	0	0	0	155.547	184.256	264.444	0	0	166.485	0	203.542	0	0	0
P28066	Proteasome subunit alpha type-5	PSMA5	PSA5_HUMAN		0.132587	184.444	155.161	140.297	222.23			283.77	131.379	199.463	230.199	114.743	156.205	223.131	0	187.299	133.369	229.25	278.759	187.511	232.688	0	162.459	240.258	285.823	0	247.6	241.087	292.774	268.793	0	0	58.2615	55.3524	0	212.951	304.144	132.264	63.7699	0	257.448	223.616	54.1306	202.382	79.0974
P28070	Proteasome subunit beta type-4	PSMB4	PSB4_HUMAN		0.0136652	177.63	164.748	68.7416	138.941			233.731	41.0648	251.765	322.668	0	279.516	0	127.144	320.788	0	180.425	146.205	113.347	369.578	0	250.468	340.869	404.296	156.035	252.022	117.931	0	275.952	324.268	0	267.203	195.719	137.84	288.328	395.015	414.293	115.036	204.69	283.388	206.187	0	0	162.585
P28072	Proteasome subunit beta type-6	PSMB6	PSB6_HUMAN		0.833164	225.656	246.499	256.997	259.817			320.289	231.622	170.467	187.693	83.5879	60.5281	174.09	0	363.74	177.648	142.526	169.81	139.492	331.835	946.722	207.358	160.641	192.055	118.05	227.528	367.852	190.903	255.272	394.873	54.973	145.435	154.173	356.463	147.16	193.139	378.791	116.54	85.3122	343.612	174.52	112.829	435.785	224.609
P28074	Proteasome subunit beta type-5	PSMB5	PSB5_HUMAN		0.170215	185.6	192.458	231.063	259.125			315.506	134.256	182.966	209.461	59.192	0	0	0	269.848	240.438	152.945	189.071	211.31	368.801	378.281	39.8859	187.537	178.939	137.777	175.484	228.244	423.261	167.226	222.123	128.052	132.575	177.161	430.394	98.8058	172.773	418.723	46.8787	81.5015	174.702	161.744	78.1152	0	258.042
P28331	NADH-ubiquinone oxidoreductase 75 kDa subunit, mitochondrial	NDUFS1	NDUS1_HUMAN		0.0249524	58.3094	30.4195	17.3469	30.5441			205.929	55.7742	97.2591	52.9343	45.3639	0	0	0	0	107.368	118.086	0	52.3715	116.028	0	106.49	110.745	64.735	47.1258	72.4045	30.1917	0	68.6146	0	0	62.7945	83.1549	0	0	52.3542	189.522	0	52.2407	0	67.0572	0	0	0
P28482	Mitogen-activated protein kinase 1	MAPK1	MK01_HUMAN		0.0208585	33.8863	46.455	9.20015	29.9197			121.125	0	55.1212	0	72.8819	53.2758	0	142.583	0	0	75.5107	0	33.3134	0	0	71.8703	0	0	0	50.0412	69.7756	0	89.3603	64.2969	0	28.2765	0	0	61.1405	66.5892	67.2771	73.342	84.987	0	38.3089	0	0	0
P28676	Grancalcin	GCA	GRAN_HUMAN		0.271179	30.0627	34.1181	16.6168	24.9914			80.0367	0	49.1749	0	34.7028	112.866	0	0	0	0	0	18.411	101.528	0	0	75.8995	0	79.0204	28.8759	43.8461	37.0187	0	0	69.2963	0	23.2639	82.422	115.72	0	0	139.775	0	0	31.2087	73.0157	45.3859	0	6.47219
P28838	Cytosol aminopeptidase	LAP3	AMPL_HUMAN		0.210271	84.2757	94.3727	73.9163	49.9414			150.191	80.6115	25.2223	0	61.6754	333.512	81.1966	0	0	152.067	54.4376	56.3349	136.261	83.9899	0	115.64	124.241	71.2316	81.9282	62.7573	78.527	104.241	121.918	50.5977	214.442	104.031	133.804	192.066	120.685	128.03	178.429	99.4011	45.6922	59.5873	166.763	0	0	32.9185
P29218	Inositol monophosphatase 1	IMPA1	IMPA1_HUMAN		0.0142894	34.0136	43.2863	17.0472	31.1766			54.0282	32.5348	0	52.8031	36.8532	45.7906	0	0	0	60.9052	0	25.2037	50.0479	59.3461	48.8228	67.4696	46.396	30.2596	42.7733	40.7712	54.2941	0	75.1806	54.081	69.8025	76.0265	61.8968	136.2	52.6915	68.1984	63.0306	41.3327	30.8931	57.0191	65.8555	0	0	0
P29401	Transketolase	TKT	TKT_HUMAN		0.377401	434.016	382.646	305.854	341.982			1410.61	149.925	150.373	252.5	237.407	657.03	296.384	608.75	349.693	410.378	121.15	364.155	721.024	434.732	843.322	369.317	333.773	426.079	423.74	271.598	359.057	357.357	770.96	306.365	765.038	499.128	546.155	464.379	477.661	475.649	717.79	547.884	309.762	399.822	440.13	98.2556	140.342	140.353
P29536	Leiomodin-1	LMOD1	LMOD1_HUMAN		0.163315	58.7877	52.1011	74.5928	28.7791			49.438	0	42.3042	34.623	81.962	47.1874	50.8554	335.847	36.9013	46.8318	32.3521	57.0393	68.1496	37.3251	0	61.5277	31.4097	55.0288	79.0679	60.4805	84.9992	0	55.9974	75.0067	182.14	29.2184	85.36	49.7839	74.5279	45.5641	34.0377	90.059	87.4343	93.4736	43.2224	14.5789	0	9.96722
P29692	Elongation factor 1-delta	EEF1D	EF1D_HUMAN		0.0965117	67.4288	30.5184	54.9138	61.4142			191.602	0	0	0	62.8518	200.675	83.7076	47.2272	0	121.837	102.398	124.497	51.2864	0	92.6198	43.2287	42.549	100.169	71.1484	31.9869	115.65	0	57.8097	81.3918	0	0	119.33	0	0	0	85.4286	0	76.2911	0	0	0	0	0
P29966	Myristoylated alanine-rich C-kinase substrate	MARCKS	MARCS_HUMAN		0.0888254	40.4613	38.6967	17.8316	41.981			55.7853	0	0	77.0513	36.3221	34.3281	38.1301	0	0	53.0577	50.1703	47.1808	64.5622	46.3518	39.9457	53.7802	65.1278	83.2283	36.8741	55.5713	52.681	0	66.2474	97.867	0	47.4168	69.9755	0	94.2787	96.6782	82.422	90.8894	34.0913	81.522	0	0	0	0
P30038	Delta-1-pyrroline-5-carboxylate dehydrogenase, mitochondrial	ALDH4A1	AL4A1_HUMAN		0.00155309	42.8002	63.9154	7.67801	28.8634			348.744	0	40.9393	45.5571	38.8433	0	0	0	0	0	0	62.3822	0	92.0689	0	51.9297	129.977	0	40.0746	42.8434	48.2449	0	148.899	85.6843	0	153.1	35.4082	143.444	47.2155	39.7843	418.61	69.8329	0	37.2325	43.73	0	0	0
P30041	Peroxiredoxin-6	PRDX6	PRDX6_HUMAN		0.608543	1181.87	1231.28	1155.98	1202.99			1342.03	898.323	1273.79	978.281	783.309	770.658	980.307	1096.39	884.005	1068.58	968.582	1473.29	919.688	1755.63	2136.51	1539.87	910.021	1425.04	914.734	1104.24	1218.91	1558.95	1726.05	1541.27	881.152	1048.87	1083.93	1754.93	1359.01	1304.01	2601.4	1190.01	1059.59	1582.2	1152.64	511.171	1192.08	881.385
P30043	Flavin reductase (NADPH)	BLVRB	BLVRB_HUMAN		0.0800938	222.015	256.881	257.679	365.085			224.654	248.416	296.799	174.991	321.727	151.077	238.796	265.495	303.807	283.836	178.565	293.332	106.234	304.175	225.601	282.351	371.362	87.496	113.638	143.387	163.868	104.716	242.024	394.829	111.397	194.152	186.169	272.116	354.304	159.385	502.35	188.6	218.355	285.299	253.37	377.341	0	427.909
P30044	Peroxiredoxin-5, mitochondrial	PRDX5	PRDX5_HUMAN		0.0177618	241.516	215.388	173.038	147.67			424.651	0	91.8218	100.92	201.082	239.649	327.194	104.406	309.584	276.556	198.819	343.25	256.418	236.61	784.261	268.293	281.648	205.189	191.104	200.306	271.601	0	233.621	268.219	118.446	281.351	235.441	378.387	257.789	249.027	445.102	232.726	167.756	199.168	79.9856	0	90.149	6.23995
P30046	D-dopachrome decarboxylase	DDT	DOPD_HUMAN		0.689039	426.625	555.076	433.324	454.467			1073.95	72.9083	213.484	397.408	215.93	259.63	0	195.315	809.202	406.644	249.599	345.65	494.659	825.541	750.826	856.068	395.381	592.245	364.077	458.213	409.027	0	1009.54	403.9	278.828	539.068	562.006	1265.7	571.868	589.106	1100.72	532.156	364.096	219.396	820.322	201.127	1940.59	217.384
P30048	Thioredoxin-dependent peroxide reductase, mitochondrial	PRDX3	PRDX3_HUMAN		0.285534	374.603	323.127	360.567	255.15			872.84	172.926	100.933	341.402	242.522	321.243	105.788	760.587	324.638	381.637	205.101	339.328	278.492	375.771	626.554	389.719	451.815	247.752	216.656	234.897	392.207	858.446	563.055	138.272	407.13	675.282	365.608	454.065	318.16	479.99	674.594	371.569	0	277.054	472.261	135.213	652.61	75.3425
P30049	ATP synthase subunit delta, mitochondrial	ATP5D	ATPD_HUMAN		0.0572538	282.498	219.804	321.413	442.707			529.722	374.056	480.831	366.119	116.703	0	409.996	0	0	0	123.803	493.079	0	0	1238.53	0	0	620.174	66.045	329.007	284.061	782.835	493.357	541.162	0	0	0	443.936	198.174	0	817.363	0	0	517.002	0	0	309.213	187.862
P30050	60S ribosomal protein L12	RPL12	RL12_HUMAN		0.937556	318.466	359.466	390.963	371.266			590.627	599.246	79.207	254.133	106.691	366.198	382.561	0	344.272	234.259	349.734	443.128	163.136	227.978	677.197	156.08	198.401	527.383	213.009	340.631	334.474	417.913	518.994	347.693	218.029	373.845	420.067	607.349	416.19	157.721	711.194	327.798	295.827	393.839	181.208	0	1037.23	261.288
P30084	Enoyl-CoA hydratase, mitochondrial	ECHS1	ECHM_HUMAN		0.641685	88.1905	94.5374	66.9457	62.8209			516.547	0	11.5284	54.5541	85.3692	75.4836	27.7535	232.762	0	178.64	0	90.3677	70.1731	134.688	0	61.3798	153.212	46.2469	78.1416	47.0904	76.2526	0	402.863	88.7569	103.544	275.171	131.654	191.75	92.8223	119.069	323.409	105.42	47.9185	92.7614	70.0071	0	42.1378	0
P30085	UMP-CMP kinase	CMPK1	KCY_HUMAN		0.819293	68.3415	53.7008	63.9077	58.0846			217.295	0	82.087	0	81.138	68.8671	57.7366	300.515	0	239.596	0	90.519	0	108.803	0	74.8858	0	0	64.036	36.1226	81.9126	0	78.0045	72.4578	90.1986	101.155	82.9109	93.3597	86.579	47.9492	132.407	0	0	73.8282	0	13.6661	0	0
P30086	Phosphatidylethanolamine-binding protein 1	PEBP1	PEBP1_HUMAN		0.0547714	877.307	1024.3	940.034	1364.66			1323.56	1372.16	2114.36	423.507	618.029	595.196	787.542	396.968	573.469	586.823	1246.93	1135.78	724.663	1073.29	772.062	1199.93	746.548	707.57	816.512	557.675	899.944	628.232	829.918	1068.85	713.626	726.394	698.721	1283.59	581.761	878.637	999.337	1083.93	917.349	1075.69	985.296	1153.01	631.161	1926.24
P30101	Protein disulfide-isomerase A3	PDIA3	PDIA3_HUMAN		0.13219	345.93	268.653	459.952	368.5			1040.15	449.694	355.017	202.181	198.377	539.929	228.252	785.687	276.803	254.692	104.17	270.646	216.194	249.15	613.478	200.664	313.007	303.01	306.756	236.646	204.659	261.296	465.187	208.856	709.05	65.1859	494.069	0	105.197	46.1748	103.98	317.603	66.8741	304.755	58.1894	284.378	407.707	293.936
P30536	Translocator protein	TSPO	TSPO_HUMAN		0.0331676	33.2456	25.5072	10.9197	8.88203			0	42.4124	31.8001	19.4679	7.53531	0	0	0	74.2003	50.0412	28.4853	15.5382	100.53	70.9011	109.845	35.8458	95.5469	0	49.2528	0	0	0	0	0	0	65.153	16.0132	231.107	70.9524	96.6858	0	12.3189	7.63772	0	96.3978	0	0	0
P30626	Sorcin	SRI	SORCN_HUMAN		0.195628	50.039	60.1657	71.1054	98.1693			88.6487	78.6996	144.333	101.448	0	0	0	312.148	0	0	51.9697	54.8967	0	0	117.214	151.501	0	0	0	0	0	0	0	0	0	243.518	85.4975	0	0	0	0	0	0	0	0	154.164	449.103	148.169
P30711	Glutathione S-transferase theta-1	GSTT1	GSTT1_HUMAN		0.601029	56.8778	49.1851	205.804	78.2053			45.9137	210.169	0	0	34.8739	0	0	462.031	51.2047	100.91	204.103	38.257	36.9445	0	0	0	0	0	0	44.8458	22.0582	0	40.6333	90.0592	0	0	62.5243	271.516	0	0	246.834	62.7472	139.654	0	64.7604	0	0	0
P30740	Leukocyte elastase inhibitor	SERPINB1	ILEU_HUMAN		0.292891	43.2147	46.5416	25.181	21.686			0	0	85.5953	0	0	199.869	93.5784	0	0	134.442	28.5669	0	144.185	0	0	75.2847	0	85.7913	26.2201	77.1915	0	0	0	79.6069	0	0	124.594	0	84.1028	84.4197	0	135	80.0095	60.9746	62.7198	0	65.6551	38.3719
P30837	Aldehyde dehydrogenase X, mitochondrial	ALDH1B1	AL1B1_HUMAN		0.507072	102.475	126.343	94.1581	109.827			198.144	0	219.604	31.9886	200.914	0	108.156	181.995	88.1961	167.157	0	43.8209	386.028	70.6119	0	56.4196	117.195	0	139.888	133.366	110.969	0	168.109	62.1586	285.185	68.7016	121.561	261.557	139.155	159.663	90.2214	0	77.5393	66.921	52.9096	202.301	0	215.147
P31040	Succinate dehydrogenase [ubiquinone] flavoprotein subunit, mitochondrial	SDHA	SDHA_HUMAN		0.0547019	96.2697	83.8715	44.2096	48.5714			224.326	0	23.8142	55.659	158.637	168.388	38.4681	254.65	42.3179	159.309	0	122.335	133.084	11.7348	0	219.858	174.916	40.2978	98.8893	100.533	90.7172	0	137.72	49.9129	0	192.568	171.369	151.834	151.745	104.311	217.979	276.295	81.1159	57.1721	116.931	30.6063	0	6.86208
P31146	Coronin-1A	CORO1A	COR1A_HUMAN		0.00181399	162.077	137.597	63.7373	83.6029			164.85	20.9821	343.168	0	122.366	712.908	277.925	0	93.0981	269.898	21.7717	100.472	369.21	108.616	0	188.695	70.0533	192.277	65.7482	65.2152	134.03	244.406	210.617	121.296	70.9591	194.984	251.726	59.7389	147.092	168.896	125.804	259.972	137.909	110.87	100.39	61.8044	281.314	102.592
P31153	S-adenosylmethionine synthase isoform type-2	MAT2A	METK2_HUMAN		0.438413	18.4495	22.6322	12.3921	14.4162			55.7668	0	54.5085	0	0	36.4263	29.342	0	17.6474	25.8285	0	41.8058	17.2479	0	0	45.8943	0	31.4852	27.4744	0	22.4629	0	17.5137	0	72.6229	27.2007	35.5628	0	61.879	0	53.8555	54.6863	0	0	0	0	0	21.6775
P31930	Cytochrome b-c1 complex subunit 1, mitochondrial	UQCRC1	QCR1_HUMAN		0.00572902	153.235	129.18	100.779	171.094			450.543	82.5974	153.519	87.8369	146.572	106.579	50.2517	208.555	84.2402	123.167	177.757	107.404	52.9302	132.183	146.116	182.4	165.559	100.296	97.1197	111.66	112.079	491.803	133.361	123.53	148.523	156.78	128.126	233.427	40.6093	101.208	252.476	127.552	95.5445	72.4649	78.988	26.0622	0	58.8117
P31937	3-hydroxyisobutyrate dehydrogenase, mitochondrial	HIBADH	3HIDH_HUMAN		0.20499	28.691	39.864	22.6964	27.5477			137.611	0	0	48.8365	56.9853	0	34.1463	0	0	0	0	36.1322	0	43.8212	0	53.148	52.6668	34.9994	28.0887	31.8905	72.8755	0	92.9386	66.1882	51.0602	83.0089	20.1902	67.9708	55.3098	51.6729	99.6822	74.2303	39.1931	39.7301	50.1893	0	0	0
P31939	Bifunctional purine biosynthesis protein PURH	ATIC	PUR9_HUMAN		0.00764943	47.729	43.9042	16.3097	29.0457			115.897	0	30.9751	20.0935	62.5296	52.4986	59.0187	82.971	72.4843	45.5808	0	52.0442	80.9983	82.4755	0	73.7643	49.7351	36.2889	45.2243	41.0274	46.43	0	87.6858	38.4641	91.3484	0	81.1055	0	87.2165	0	72.5462	80.3814	42.9267	42.7996	59.3791	0	0	0
P31942	Heterogeneous nuclear ribonucleoprotein H3	HNRNPH3	HNRH3_HUMAN		0.427501	146.364	181.08	149.747	129.36			287.57	36.5874	109.168	63.1793	60.0434	236.131	110.983	277.587	218.357	175.224	119.869	247.955	142.126	212.245	0	160.498	0	149.358	100.992	96.9908	94.3501	320.801	118.311	256.988	655.543	203.576	135.968	121.051	155.099	100.23	361.966	156.755	439.906	39.8034	120.032	96.5496	607.231	60.857
P31943	Heterogeneous nuclear ribonucleoprotein H	HNRNPH1	HNRH1_HUMAN		0.0554023	66.8195	91.0245	64.3211	130.46			275.23	0	157.955	0	119.921	160.339	28.7772	0	0	0	149.713	130.85	113.822	142.124	0	92.9235	0	0	0	32.4609	65.9141	0	0	98.3569	402.628	161.361	141.476	0	0	0	405.844	0	99.4457	47.6312	0	137.091	0	104.276
P31946	14-3-3 protein beta/alpha	YWHAB	1433B_HUMAN		0.0381138	587.607	649.451	597.905	898.995			1454.87	575.22	1465.33	193.932	617.703	892.081	700.432	311.92	320.968	681.987	325.333	969.883	843.995	114.027	228.777	837.295	235.316	507.471	798.647	95.6655	756.508	0	786.407	829.193	255.454	768.362	926.947	251.591	213.388	644.093	161.181	770.777	828.502	928.168	228.453	414.57	0	1005.34
P31947	14-3-3 protein sigma	SFN	1433S_HUMAN		0.189318	393.033	414.206	308.276	552.299			1310.37	0	1288.16	268.971	486.476	639.903	0	57.9242	107.114	0	309.137	827.204	652.917	0	215.43	610.806	0	475.712	679.012	75.4696	642.134	0	734.045	650.177	108.414	600.2	618.812	129.36	106.908	502.83	93.2466	534.148	0	782.287	74.5203	0	0	0
P31949	Protein S100-A11	S100A11	S10AB_HUMAN		0.155242	153.447	162.089	77.7449	118.279			96.4403	289.094	198.286	40.7688	76.9006	79.0213	150.17	404.204	426.558	0	230.77	70.2282	360.7	141.134	191.171	182.85	128.938	105.808	127.821	74.9784	0	0	0	0	138.025	195.275	186.407	348.776	209.984	238.348	0	103.62	0	0	281.871	169.381	81.8055	265.794
P32119	Peroxiredoxin-2	PRDX2	PRDX2_HUMAN		0.034642	991.596	1036.67	763.757	865.377			1422.63	480.278	763.523	831.906	1513.47	886.586	1181.93	587.39	861.414	955.513	624.339	1003.5	1158.21	1239.09	1038.29	1193.73	1811.69	733.244	860.253	860.513	1171.79	635.826	1170.88	844.488	876.723	1017.47	981.897	1716.01	1541.64	1236.29	1416.88	1226.15	545.869	1383.15	1159.63	709.034	992.992	540.95
P32322	Pyrroline-5-carboxylate reductase 1, mitochondrial	PYCR1	P5CR1_HUMAN		0.0990041	17.3603	33.7659	40.4174	33.9476			185.969	0	0	0	0	0	0	0	0	49.3876	0	84.4065	0	0	0	0	0	0	36.5062	0	25.6583	0	82.6829	91.1569	113.906	48.4146	0	118.52	0	0	185.625	0	0	59.4457	0	0	0	0
P32969	60S ribosomal protein L9	RPL9	RL9_HUMAN		0.0547612	151.313	104.969	80.8108	108.071			272.29	0	190.355	99.5443	58.5533	228.481	105.337	113.174	200.213	238.48	242.989	206.446	155.816	181.882	127.546	98.427	164.907	236.478	106.854	142.332	158.789	0	172.975	180.572	76.3728	96.8391	131.439	308.363	160.723	65.0486	252.291	101.63	170.642	133.035	141.384	0	0	20.4922
P33316	Deoxyuridine 5'-triphosphate nucleotidohydrolase, mitochondrial	DUT	DUT_HUMAN		0.0214904	4.74505	3.59052	3.80514	21.0947			76.5618	0	0	0	0	0	0	0	0	0	0	27.8294	0	0	0	0	0	0	0	0	0	0	0	0	0	0	0	0	0	0	0	30.7039	0	0	0	0	0	0
P34059	N-acetylgalactosamine-6-sulfatase	GALNS	GALNS_HUMAN		0.0143142	38.6377	40.7806	15.9378	14.115			13.4954	0	0	59.8138	19.6977	0	0	0	70.5429	65.5482	45.5393	65.6742	22.9267	98.4706	102.705	39.2538	47.2786	56.8742	47.8287	52.5088	41.8706	0	86.9112	53.9008	0	86.3202	63.2817	229.39	22.886	74.9127	53.7433	23.8771	0	35.7141	93.5363	0	0	0
P34096	Ribonuclease 4	RNASE4	RNAS4_HUMAN		0.0654007	34.9341	23.9761	19.8589	11.2335			41.7513	0	0	64.1179	29.8881	0	0	0	42.1136	48.3411	54.2462	58.3008	0	140.725	0	77.4081	60.3372	23.4248	28.1351	53.6006	46.1613	0	59.3939	103.324	0	41.489	26.255	0	0	36.0044	47.2734	21.208	53.5475	36.0603	18.2857	0	0	0
P34913	Bifunctional epoxide hydrolase 2	EPHX2	HYES_HUMAN		0.0472155	25.677	52.3258	8.51965	13.3243			134.672	0	0	0	68.9053	50.3679	0	0	0	0	0	43.3044	0	0	0	188.599	0	0	0	0	79.0448	0	0	39.7394	95.5929	184.565	124.582	119.484	41.8463	80.5519	386.315	42.3307	0	0	0	0	0	0
P34931	Heat shock 70 kDa protein 1-like	HSPA1L	HS71L_HUMAN		0.433666	577.648	798.893	579.402	577.044			0	0	801.56	838.794	965.146	0	0	0	0	1260.37	0	1135.2	0	1215.81	0	1288.03	1080.18	0	1039.9	984.326	1098.54	1000.4	1743.41	1250.8	1218.91	1398.37	0	0	1517.14	0	1588.53	0	1246.01	1137.67	840.346	280.966	0	0
P34932	Heat shock 70 kDa protein 4	HSPA4	HSP74_HUMAN		0.264293	16.376	27.5925	6.72837	22.65			98.3346	0	22.2854	3.93715	25.2448	35.4351	0	0	0	0	0	93.9232	0	0	0	0	0	0	53.8997	27.2127	0	0	301.565	0	63.9252	0	0	0	31.3549	0	0	34.1041	0	0	0	0	0	0
P35080	Profilin-2	PFN2	PROF2_HUMAN		0.0586574	42.1293	44.4611	19.5883	16.0075			78.7128	17.0923	40.2976	86.7697	26.5287	0	44.9855	0	0	0	76.6649	81.8601	0	119.449	0	127.082	0	18.06	51.6568	64.4713	93.2146	0	81.9328	63.1172	0	96.1757	62.4067	0	0	102.6	135.473	103.022	76.9715	103.763	0	0	0	12.0548
P35221	Catenin alpha-1	CTNNA1	CTNA1_HUMAN		0.267657	35.6105	41.8398	52.5025	113.492			80.8915	560.104	0	0	0	0	0	0	0	0	0	43.6636	0	0	0	0	0	24.5363	39.0315	0	35.2043	0	27.5498	0	63.9854	95.8239	0	0	0	0	67.0568	0	0	0	0	0	0	797.879
P35222	Catenin beta-1	CTNNB1	CTNB1_HUMAN		0.0912409	50.5355	35.708	29.4539	16.4873			109.21	0	0	0	39.7608	48.656	0	335.317	84.8719	69.6993	0	32.9431	34.3279	121.858	0	69.9894	53.0198	0	31.9597	45.8802	34.2893	0	0	35.9308	94.5256	80.8309	62.3458	102.674	52.5762	32.7501	148.028	27.3984	0	0	40.8864	0	0	26.2835
P35232	Prohibitin	PHB	PHB_HUMAN		0.58936	524.324	488.528	576.634	603.921			843.675	239.769	354.213	441.069	260.948	369.089	349.001	405.514	359.327	452.244	1090.27	1336.45	321.75	543.898	696.524	443.833	344.626	518.834	470.319	420.316	391.531	881.927	536.956	657.744	488.885	447.779	262.137	999.812	389.671	489.907	1200.52	419.723	433.13	449.282	404.493	156.811	437.901	341.183
P35237	Serpin B6	SERPINB6	SPB6_HUMAN		0.767122	263.583	267.869	276	196.313			489.084	45.4925	47.7365	196.507	110.883	169.412	273.707	895.518	294.105	347.626	228.751	186.964	295.559	620.262	0	231.603	53.6364	342.606	380.919	284.687	194.864	108.911	573.767	215.23	373.986	308.33	500.696	702.971	0	223.548	849.751	287.94	137.333	141.63	333.876	76.1995	178.854	60.6497
P35268	60S ribosomal protein L22	RPL22	RL22_HUMAN		0.316565	1175.77	886.36	1478.43	909.408			1657.54	900.252	978.575	680.438	377.021	1059.03	1203.54	605.859	1534.15	1435.71	288.263	1120.78	919.125	1338.2	2516.95	877.953	1117.44	1284.92	703.427	883.808	822.923	3560.99	1113.9	1012.27	601.452	862.897	871.928	2020.14	940.5	887.266	1714.11	719.478	829.911	1056.01	1060.95	145.879	1780.62	293.616
P35270	Sepiapterin reductase	SPR	SPRE_HUMAN		0.0152393	152.022	165.85	89.5457	112.705			341.631	184.52	15.5857	131.725	110.359	165.866	95.9814	0	180.479	226.302	70.753	156.355	199.969	261.446	283.241	146.517	140.967	86.3542	149.251	175.394	221.786	0	303.121	130.701	157.382	247.619	189.166	239.057	273.016	190.799	383.674	242.528	160.328	88.0648	183.054	0	211.461	0
P35475	Alpha-L-iduronidase	IDUA	IDUA_HUMAN		0.246191	21.1665	21.3064	9.99025	8.51187			39.9705	0	0	27.6986	0	21.3509	0	0	0	67.246	23.6713	35.8391	0	72.2879	89.2427	0	0	54.1937	0	17.8479	16.3136	0	92.1558	32.8822	42.8205	64.108	0	0	0	0	0	0	24.9134	34.2015	71.3102	0	0	0
P35527	Keratin, type I cytoskeletal 9	KRT9	K1C9_HUMAN		0.847632	328.922	235.712	279.582	293.505			130.231	709.886	467.079	611.068	81.4616	302.222	695.908	171.046	925.273	518.341	452.213	54.534	104.286	83.2643	1114.87	125.34	30.1016	235.057	30.0513	259.083	92.7801	42.1934	105.252	306.492	103.13	502.531	212.822	613.792	663.897	115.132	136.565	78.635	190.75	330.86	67.8613	520.473	0	248.275
P35555	Fibrillin-1	FBN1	FBN1_HUMAN		0.459403	61.2573	13.3785	46.8188	26.1905			51.9482	0	0	0	76.8614	0	28.7062	1106.51	0	0	0	0	51.4528	0	0	0	0	0	0	20.8468	11.3403	0	0	0	0	0	0	0	0	42.4759	0	0	40.3271	0	0	0	0	0
P35579	Myosin-9	MYH9	MYH9_HUMAN		0.922875	85.5533	64.3682	112.115	55.3296			71.3637	0	0	115.938	165.076	77.9793	62.5118	700.291	0	85.7833	79.9993	54.0178	108.083	26.3221	0	0	0	66.1132	150.654	0	118.04	0	86.3289	48.1883	514.471	0	194.566	0	143.554	67.7904	34.5769	113.612	30.6321	0	52.4327	0	0	0
P35749	Myosin-11	MYH11	MYH11_HUMAN		0.00108063	1163.94	726.11	877.79	247.445			418.556	214.739	1042.4	1170.73	1035.95	345.371	613.441	10794	765.547	413.945	808.197	609.196	1375.31	267.55	270.884	557.22	456.868	297.922	1477.79	623.371	1234.13	813.454	766.181	384.065	3956.34	538.785	1493.67	522.822	946.639	773.959	545.946	627.293	424.705	430.143	689.416	417.581	335.636	154.164
P35754	Glutaredoxin-1	GLRX	GLRX1_HUMAN		0.0113929	52.7429	34.3591	15.8681	14.9874			0	0	95.9971	50.8311	0	174.343	82.8735	0	0	128.009	57.0948	75.9445	86.8404	0	0	89.7829	67.6521	106.039	88.7019	0	56.2349	0	0	0	70.0446	0	99.592	58.1901	66.4083	54.3094	0	61.9721	0	94.6427	55.4521	21.9838	0	0
P35908	Keratin, type II cytoskeletal 2 epidermal	KRT2	K22E_HUMAN		0.277419	1635.46	907.758	1063.43	1007.33			545.732	1484.64	385.364	2020.28	384.418	946.957	2028.07	1367	3393.4	3901.1	1040.53	419.074	609.536	469.758	6267.35	770.824	0	1140.38	1334.77	751.15	2848.79	3871.05	655.657	783.87	507.677	1620.73	1296.59	3636.97	2825.56	2351.17	1214.55	584.531	707.572	940.059	633.533	0	793.605	483.145
P35914	Hydroxymethylglutaryl-CoA lyase, mitochondrial	HMGCL	HMGCL_HUMAN		0.0164403	6.37448	5.06344	4.17362	20.2235			107.883	5.57015	26.785	0	0	0	0	0	0	0	0	0	0	0	0	0	0	0	0	0	0	0	0	0	0	0	0	0	0	0	0	0	0	0	0	38.6111	0	23.6919
P36269	Glutathione hydrolase 5 proenzyme	GGT5	GGT5_HUMAN		0.0490775	157.513	162.981	87.3124	99.4424			176.471	0	22.861	47.1512	65.5077	137.75	90.7664	258.1	150.664	221.531	39.7867	165.618	295.592	550.896	0	303.534	44.9951	420.014	156.192	161.551	156.3	0	211.801	147.734	322.394	213.318	141.613	208.17	224.22	291.015	132.735	500.106	165.138	120.691	176.726	0	0	40.4563
P36507	Dual specificity mitogen-activated protein kinase kinase 2	MAP2K2	MP2K2_HUMAN		0.898	13.7813	159.924	59.1257	34.6191			67.4404	0	0	0	0	32.6166	23.3258	0	0	0	29.8717	19.7367	23.6553	0	0	0	0	28.5629	26.8649	13.0684	38.0452	0	0	32.6897	62.5756	0	0	0	0	32.5743	0	0	15.4423	19.9629	0	0	0	0
P36542	ATP synthase subunit gamma, mitochondrial	ATP5C1	ATPG_HUMAN		0.0921562	169.75	156.201	95.1477	142.509			304.843	24.5796	118.579	209.661	97.3223	172.108	182.143	0	162.882	149.969	276.931	241.449	153.27	199.585	211.309	121.293	181.374	294.596	184.956	167.075	176.48	104.105	381.535	278.218	101.648	226.314	73.3946	373.013	111.807	233.816	189.826	181.732	114.08	151.905	158.004	0	121.386	24.5603
P36543	V-type proton ATPase subunit E 1	ATP6V1E1	VATE1_HUMAN		0.338623	29.5974	31.9551	17.4087	39.1575			84.9482	0	0	28.4559	23.8477	58.0508	0	0	0	45.6701	0	65.0487	0	35.7236	0	61.2536	26.0619	85.0107	39.7274	45.6302	51.7135	0	0	59.2431	66.1131	77.9821	72.0435	0	33.178	0	143.791	64.0145	33.5135	24.3034	46.6566	0	0	0
P36578	60S ribosomal protein L4	RPL4	RL4_HUMAN		0.405254	425.903	438.009	437.254	513.918			1201.93	599.549	348.191	178.206	200.362	702.694	204.904	400.557	384.142	619.546	217.168	551.172	485.979	639.009	245.151	368.12	189.138	608.85	383.051	321.198	405.184	115.772	865.549	466.782	700.966	250.955	507.667	779.813	359.837	309.366	762.249	387.884	237.824	483.574	435.434	233.334	147.718	326.525
P36871	Phosphoglucomutase-1	PGM1	PGM1_HUMAN		0.00194507	160.42	184.376	113.201	128.326			136.842	91.0263	226.529	161.106	127.212	139.402	121.567	150.938	138.492	160.415	106.427	141.758	220.239	151.025	237.512	308.157	133.411	107.88	166.411	231.422	190.628	80.8338	201.119	212.223	170.767	154.485	249.367	138.811	189.137	167.227	258.634	343.531	215.98	223.593	127.656	40.4207	162.212	126.169
P36955	Pigment epithelium-derived factor	SERPINF1	PEDF_HUMAN		0.535895	25.0037	31.5303	16.1133	21.1008			0	0	7.29254	0	0	94.6611	46.862	0	0	0	64.3916	63.0169	62.0987	0	0	23.9165	55.6645	49.6105	0	33.8777	48.6884	0	0	61.537	93.71	62.8585	0	0	0	68.8972	0	73.3388	146.179	91.7457	21.499	6.05073	0	0
P36957	Dihydrolipoyllysine-residue succinyltransferase component of 2-oxoglutarate dehydrogenase complex, mitochondrial	DLST	ODO2_HUMAN		0.0175619	140.472	136.172	78.7442	106.193			256.999	0	68.0658	121.208	137.124	182.944	120.762	151.304	108.546	162.654	135.193	203.665	132.768	123.951	237.365	174.133	251.824	207.101	141.974	51.5178	121.29	0	175.839	130.533	179.733	186.935	189.505	297.986	203.98	169.658	272.229	215.461	153.468	171.986	202.854	0	0	4.12837
P36959	GMP reductase 1	GMPR	GMPR1_HUMAN		0.0472193	16.558	21.0083	3.09955	5.02713			83.8923	0	15.8381	0	0	37.3485	0	0	0	0	0	39.8073	0	0	0	41.8734	66.0157	0	15.8706	27.9217	35.7077	0	63.4914	34.2016	0	45.5063	76.5263	9.62753	0	0	93.5362	0	0	0	52.6766	0	0	0
P36969	Phospholipid hydroperoxide glutathione peroxidase, mitochondrial	GPX4	GPX4_HUMAN		0.678003	16.1484	19.3357	24.5799	27.9612			15.4463	0	19.2486	0	0	0	0	0	64.8142	0	0	98.6583	0	70.4852	0	0	0	29.2945	57.3181	0	0	0	0	0	102.173	94.01	76.8937	0	0	0	0	0	0	0	0	0	0	35.1386
P37108	Signal recognition particle 14 kDa protein	SRP14	SRP14_HUMAN		0.401524	48.2035	30.172	14.2168	17.8083			37.7734	0	0	0	83.3793	483.657	30.8014	0	32.5364	0	0	124.859	0	53.6156	0	49.891	0	82.3732	54.0284	0	27.5611	0	40.9418	0	56.1746	0	0	121.373	0	0	0	35.7904	0	176.449	48.9405	0	0	0
P37802	Transgelin-2	TAGLN2	TAGL2_HUMAN		0.0885077	205.267	302.563	174.122	336.463			217.609	158.155	546.18	70.4453	104.743	385.96	393.383	122.037	176.149	299.51	123.222	198.506	322.71	208.994	102.033	221.513	149.795	206.137	123.801	93.4214	246.341	45.225	205.23	228.057	179.808	209.748	236.269	162.678	193.82	281.131	218.604	305.421	292.46	201.535	169.336	408.956	286.736	379.753
P37837	Transaldolase	TALDO1	TALDO_HUMAN		0.71311	352.049	367.186	379.651	405.734			757.476	246.644	311.17	342.324	227.986	442.891	251.005	300.548	164.368	402.852	61.5519	484.461	241.738	537.96	520.474	243.119	260.73	386.356	349.968	352.848	338.644	519.965	734.314	578.018	358.584	439.151	540.686	595.806	302.654	479.925	511.118	406.753	490.937	392.418	210.902	124.537	139.165	212.12
P38117	Electron transfer flavoprotein subunit beta	ETFB	ETFB_HUMAN		0.00556957	128.759	176.165	99.1658	298.378			479.315	0	0	63.9698	117.877	159.63	110.516	0	138.353	172.649	76.304	311.565	113.817	113.014	0	194.315	224.043	192.696	137.997	79.3664	147.273	0	223.672	163.822	137.744	196.26	168.367	327.367	180.656	128.845	513.69	165	142.455	175.073	123.39	0	0	0
P38159	RNA-binding motif protein, X chromosome	RBMX	RBMX_HUMAN		0.683643	203.033	182.677	189.483	234.388			345.766	0	213.446	99.7406	122.483	263.654	225.284	150.23	281.389	250.514	297.181	357.547	181.096	256.292	261.101	276.434	190.408	265.134	138.8	140.909	149.321	0	174.2	338.546	240.178	296.17	159.931	169.519	176.661	95.5159	403.339	163.938	402.91	250.46	195.025	41.6708	185.886	91.2421
P38606	V-type proton ATPase catalytic subunit A	ATP6V1A	VATA_HUMAN		0.0201155	88.2274	93.5648	45.0269	78.7428			115.985	39.9668	64.1217	62.199	97.2519	149.551	76.1251	178.94	13.5666	101.146	82.334	67.6831	84.1174	105.958	161.318	153.336	74.2369	104.96	50.4008	90.7618	67.0449	0	106.577	79.0678	169.215	183.521	207.023	148.498	144.28	132.031	239.931	125.679	86.6295	112.828	65.1744	0	0	124.393
P38646	Stress-70 protein, mitochondrial	HSPA9	GRP75_HUMAN		0.0320052	56.8186	63.957	99.0111	121.723			253.759	52.0837	46.3593	0	25.6146	27.1922	0	85.5621	0	20.3345	42.4819	235.472	52.0837	0	0	48.0751	0	74.0232	113.806	0	0	173.163	226.375	145.955	86.2171	45.5322	0	0	0	36.5566	120.546	59.5936	32.3076	75.7433	0	15.103	0	18.3003
P38919	Eukaryotic initiation factor 4A-III	EIF4A3	IF4A3_HUMAN		0.931765	104.441	95.4587	90.1467	103.327			363.152	0	98.0781	0	99.6347	167.635	0	181.122	99.1572	122.095	0	199.734	131.684	153.504	0	125.857	0	227.112	110.992	101.925	116.023	0	160.289	94.8121	135.726	128.884	179.277	140.409	121.392	106.12	201.084	127.149	122.904	154.73	97.998	0	0	0
P39019	40S ribosomal protein S19	RPS19	RS19_HUMAN		0.894349	682.81	651.471	668.265	677.194			1165.4	181.688	744.462	504.307	307.758	853.879	687.924	314.053	852.254	662.49	351.637	898.464	609.605	855.983	1083.65	668.628	925.77	1182.17	445.317	728.228	668.93	329.234	789.998	821.614	512.154	672.033	687.4	1087.13	672.89	518.711	1427.89	636.922	681.775	738.286	809.803	53.4361	579.189	277.148
P39023	60S ribosomal protein L3	RPL3	RL3_HUMAN		0.0177393	196.009	133.495	131.934	269.607			537.204	0	96.4571	172.561	87.8786	176.995	150.934	245.506	0	167.098	423.299	288.633	235.399	222.059	430.805	117.299	246.804	283.753	54.9794	166.466	208.077	0	129.498	216.549	184.317	80.0638	82.9445	148.866	287.696	113.384	329.932	111.03	157.912	264.592	96.6668	0	0	220.779
P39059	Collagen alpha-1(XV) chain	COL15A1	COFA1_HUMAN		0.609436	72.4686	59.4774	82.7877	74.0431			32.1981	0	31.2497	67.8065	44.7322	53.404	110.866	70.3087	87.9305	94.6788	175.346	113.581	173.435	38.0822	0	67.188	51.5867	158.02	81.8589	52.414	89.6235	0	36.0381	127.798	75.4025	75.5539	67.0249	0	61.8694	79.7433	0	41.6419	151.18	60.1599	75.8235	13.0946	0	88.0168
P39060	Collagen alpha-1(XVIII) chain	COL18A1	COIA1_HUMAN		0.0623141	161.476	128.705	214.77	92.9671			142.829	0	41.8241	169.762	122.934	84.3341	103.733	358.865	186.177	97.5124	391.079	281.914	260.664	0	73.8534	162.922	60.3054	275.515	296.563	126.165	158.333	157.193	52.6729	271.008	307.673	140.237	130.374	84.6318	62.8174	107.805	72.8342	47.2377	384.787	183.68	105.169	0	0	44.4438
P39656	Dolichyl-diphosphooligosaccharide--protein glycosyltransferase 48 kDa subunit	DDOST	OST48_HUMAN		0.122437	84.9289	68.4689	47.3542	47.4573			115.37	0	8.73788	52.8327	0	198.552	91.2036	148.496	180.394	234.489	120.447	115.222	96.668	74.8278	0	57.2908	69.0554	77.3407	71.811	64.3759	91.3229	0	75.426	119.98	119.495	108.654	98.9932	146.812	62.8799	99.2085	115.265	83.1059	68.7469	119.732	88.7082	0	0	0
P39687	Acidic leucine-rich nuclear phosphoprotein 32 family member A	ANP32A	AN32A_HUMAN		0.100902	42.1097	49.9529	41.059	92.3346			167.376	0	130.431	0	0	0	115.185	0	0	0	0	106.726	0	0	0	0	0	78.6146	136.097	83.3673	108.617	0	0	0	0	209.67	0	0	0	105.612	0	0	150.414	0	0	20.2411	0	49.9206
P40121	Macrophage-capping protein	CAPG	CAPG_HUMAN		0.0844546	80.1308	72.8022	41.1144	59.1851			98.8557	56.4879	169.778	49.984	67.7034	212.969	0	87.2306	0	178.217	45.7479	87.4122	156.485	60.1392	0	117.418	56.5275	87.335	79.6773	78.8705	72.0394	0	116.658	66.7174	69.9391	140.168	148.557	0	116.546	109.903	0	195.895	68.1284	100.239	105.786	23.9302	0	0
P40306	Proteasome subunit beta type-10	PSMB10	PSB10_HUMAN		0.000229219	165.436	140.813	51.7545	79.396			261.275	0	80.6989	88.9191	74.2764	418.515	183.221	0	39.5154	296.803	123.938	145.058	351.739	248.459	286.588	218.436	248.062	94.6138	103.897	102.749	93.8461	178.979	191.613	382.322	55.8792	138.408	160.329	151.953	177.653	245.021	276.401	223.51	115.884	16.9495	204.299	0	0	80.6362
P40429	60S ribosomal protein L13a	RPL13A	RL13A_HUMAN		0.858772	305.297	283.995	261.679	301.881			658.28	70.8786	267.136	197.776	63.4176	440.873	243.425	547.474	438.873	449.101	82.8104	435.755	326.483	450.938	0	248.935	374.655	523.44	261.01	315.984	319.297	0	475.097	409.953	267.902	269.411	351.874	526.079	294.451	233.081	496.2	250.41	182.07	399.504	426.651	48.0967	0	87.4759
P40616	ADP-ribosylation factor-like protein 1	ARL1	ARL1_HUMAN		0.0413988	74.5833	59.6318	35.6502	31.2933			91.8589	0	4.90818	71.3469	0	89.1174	60.8222	145.373	55.5869	134.836	70.6632	102.455	0	92.4943	340.968	0	135.093	51.6174	56.4586	87.0537	50.1808	0	94.4361	99.1805	72.0268	89.8583	74.1907	399.731	108.91	0	131.806	39.8874	0	98.44	149.506	0	0	0
P40925	Malate dehydrogenase, cytoplasmic	MDH1	MDHC_HUMAN		0.477785	187.712	195.908	167.974	166.375			306.983	144.71	137.708	168.566	141.505	174.476	97.8086	178.837	178.237	0	188.377	238.208	199.8	141.376	0	242.873	344.448	169.567	207.241	161.233	288.617	419.088	255.295	295.538	150.372	216.832	240.321	318.352	261.859	326.337	301.423	265.681	182.011	266.518	193.134	52.4325	0	260.006
P40926	Malate dehydrogenase, mitochondrial	MDH2	MDHM_HUMAN		0.000782227	711.043	737.675	820.873	1374.92			2349.16	420.916	686.114	462.826	481.536	507.303	288.691	550.025	264.146	716.306	570.841	1324.39	454.916	730.19	605.213	792.724	898.655	523.004	584.692	483.232	642.165	1305.88	889.877	979.014	619.931	847.097	641.887	1013	742.196	501.383	1546.17	676.307	490.571	548.69	532.182	212.487	985.994	513.632
P40939	Trifunctional enzyme subunit alpha, mitochondrial	HADHA	ECHA_HUMAN		0.225837	83.005	53.981	95.7733	42.4409			160.516	64.6891	117.762	0	83.1337	75.1791	37.204	257.476	0	108.44	56.359	77.7309	123.517	85.6538	0	88.6083	233.098	50.1738	0	44.5413	82.6305	79.396	75.7006	52.9621	156.911	172.395	77.142	0	0	115.692	199.691	114.134	0	71.1511	0	0	0	27.2409
P41091	Eukaryotic translation initiation factor 2 subunit 3	EIF2S3	IF2G_HUMAN		0.0678177	20.6953	22.576	6.90473	30.1216			85.2966	0	0	0	0	71.4278	0	0	0	83.9722	0	0	0	60.2713	0	0	54.1551	0	40.0267	0	60.148	0	67.1047	0	0	44.8393	0	0	0	43.0887	127.46	0	25.2109	0	0	0	0	11.2906
P41218	Myeloid cell nuclear differentiation antigen	MNDA	MNDA_HUMAN		0.00358241	63.1143	50.0487	8.17718	55.3738			47.0969	0	0	125.715	249.839	51.1119	60.3702	42.6166	0	48.1772	0	23.2389	57.8428	0	0	127.874	436.387	40.4506	0	41.3858	36.4106	0	38.9401	37.9137	0	31.2008	97.9063	0	410.206	0	0	48.0038	0	161.282	97.7378	0	0	0
P42126	Enoyl-CoA delta isomerase 1, mitochondrial	ECI1	ECI1_HUMAN		0.00794481	78.6431	91.0742	103.525	164.544			184.27	184.68	55.944	103.742	0	57.6025	38.0352	0	0	107.039	34.9326	118.091	78.8288	173.832	0	81.815	164.416	93.2832	76.2713	88.3021	89.0629	0	89.0758	105.521	101.958	124.826	0	172.674	88.6383	126.01	323.258	62.291	56.1223	165.854	94.7396	0	0	13.007
P42677	40S ribosomal protein S27	RPS27	RS27_HUMAN		0.223327	457.236	459.178	784.571	654.655			120.511	1090.03	1320.58	343.951	190.902	283.871	384.149	0	744.216	718.572	131.991	289.706	493.2	676.074	744.381	611.345	592.756	354.17	227.005	0	181.338	560.449	0	0	184.816	498.604	475.32	0	508.491	415.791	515.213	323.28	444.54	0	560.195	1053.53	510.581	808.437
P42765	3-ketoacyl-CoA thiolase, mitochondrial	ACAA2	THIM_HUMAN		0.0860692	17.9199	9.6369	7.69559	11.22			0	0	0	0	43.2586	27.6042	13.9093	29.2703	24.4927	36.7416	17.2581	0	39.449	38.6864	0	29.809	34.772	0	16.5202	14.8983	27.5688	0	20.1785	29.3429	16.1121	0	18.6745	0	34.481	18.504	0	38.994	19.5764	0	0	0	0	0
P42766	60S ribosomal protein L35	RPL35	RL35_HUMAN		0.897025	290.605	229.5	327.864	287.947			525.533	0	277.97	15.3579	232.628	286.896	380.688	0	187.885	514.458	1191.56	314.413	693.005	54.4445	0	312.398	375.667	49.8092	465.225	196.233	319.134	0	283.36	23.353	181.744	330.352	345.914	575.737	476.777	285.537	753.561	0	28.4438	220.31	377.595	0	200.662	0
P43243	Matrin-3	MATR3	MATR3_HUMAN		0.492211	20.081	28.7992	14.1287	24.7094			22.3446	0	2.00771	0	24.6084	31.5997	0	103.858	0	0	53.7342	75.6483	0	0	0	0	0	64.8804	10.0069	12.9614	40.1322	0	0	57.9353	75.465	119.859	0	0	0	0	237.538	0	85.8268	7.19398	85.6584	0	0	0
P43307	Translocon-associated protein subunit alpha	SSR1	SSRA_HUMAN		0.288574	56.6181	44.3475	39.2011	59.9809			175.582	0	5.53776	49.0314	0	153.511	59.7737	0	0	82.9067	127.808	118.901	75.2658	41.7643	0	26.8975	66.125	90.5878	73.7574	60.425	37.7237	0	165.181	41.8316	0	76.4463	34.1431	66.7151	0	0	153.38	0	44.6901	96.7366	74.8049	0	0	0
P43490	Nicotinamide phosphoribosyltransferase	NAMPT	NAMPT_HUMAN		0.251349	36.8361	17.9431	15.8747	25.8452			211.655	0	0	0	0	99.6632	0	271.9	0	0	0	92.9841	134.193	0	0	0	0	0	0	0	0	0	0	0	104.022	0	233.057	0	0	0	61.8122	0	0	0	0	6.34775	0	0
P45880	Voltage-dependent anion-selective channel protein 2	VDAC2	VDAC2_HUMAN		0.467134	171.777	216.926	163.647	203.101			309.757	37.3007	125.275	229.821	162.456	108.228	114.542	154.936	120.062	159.309	379.36	278.132	158.049	122.591	147.408	166.348	283.496	122.928	192.76	197.707	188.046	20.5925	209.652	261.291	143.478	264.536	143.316	251.157	158.177	286.236	274.051	192.651	169.626	248.942	161.756	94.699	132.26	108.817
P45974	Ubiquitin carboxyl-terminal hydrolase 5	USP5	UBP5_HUMAN		0.134736	48.5376	36.9915	28.6684	23.8074			112.921	0	0	25.4196	41.1468	74.7976	46.5652	153.444	40.0014	62.1858	0	84.6159	88.2196	63.0169	0	46.4148	66.4868	26.7573	55.3613	35.2221	45.2523	0	99.7679	45.6789	88.7643	61.9152	73.0768	113.295	0	56.9995	0	72.6123	43.1065	39.3085	69.5401	0	0	0
P46108	Adapter molecule crk	CRK	CRK_HUMAN		0.257396	49.8273	36.0066	20.4985	14.2389			113.743	0	12.9792	0	0	0	102.642	0	122.305	0	129.137	147.507	103.412	0	0	0	50.4212	0	99.9263	91.8009	122.328	0	0	116.168	0	0	97.4516	0	0	103.875	131.553	103.242	110.246	0	106.661	0	0	0
P46776	60S ribosomal protein L27a	RPL27A	RL27A_HUMAN		0.815634	306.142	298.825	303.871	250.698			155.138	0	252.846	241.397	182.643	400.608	372.272	0	639.508	511.939	356.249	447.24	393.77	315.653	392.286	231.009	502.911	517.282	240.106	268.98	313.282	0	324.596	269.261	297.87	212.992	338.158	625.495	482.774	422.964	559.549	334.53	204.132	383.086	267.821	125.686	0	0
P46777	60S ribosomal protein L5	RPL5	RL5_HUMAN		0.918242	215.381	197.784	362.676	211.204			586.981	36.7569	121.903	0	122.116	404.483	177.094	280.955	0	325.339	274.498	288.37	240.743	327.84	0	166.59	285.086	257.717	230.936	215.306	193.564	202.099	367.797	229.591	349.366	197.16	262.237	424.459	197.41	209.679	413.49	209.118	188.569	182.929	242.034	29.0376	0	27.8191
P46778	60S ribosomal protein L21	RPL21	RL21_HUMAN		0.361055	273.641	306.669	259.996	368.12			728.487	261.743	647.738	42.1424	200.586	560.351	83.1096	0	182.05	246.065	778.857	229.67	268.316	305.952	210.584	171.404	216.196	211.219	150.013	153.663	371.946	0	231.153	510.217	379.218	160.474	158.971	298.978	133.376	141.883	393.626	162.903	139.832	543.605	193.471	178.951	282.994	281.923
P46779	60S ribosomal protein L28	RPL28	RL28_HUMAN		0.357657	89.0315	112.933	62.4068	77.6444			446.958	0	207.022	0	0	0	70.1718	0	0	0	162.96	271.031	0	414.901	0	14.8022	279.904	10.4183	80.5268	0	0	0	169.808	233.647	88.5786	309.86	0	351.413	210.238	147.256	0	303.665	0	0	14.1997	0	0	0
P46781	40S ribosomal protein S9	RPS9	RS9_HUMAN		0.0596161	682.897	595.357	864.647	837.813			1465.93	246.286	1167.9	404.212	214.947	974.046	634.825	398.449	794.227	542.864	870.726	1071.42	595.928	1009.54	783.843	502.999	721.285	861.561	577.063	479.38	422.579	283.719	850.553	650.026	536.509	522.741	580.708	1076.39	412.252	366.158	1047.07	214.223	516.799	665.062	559.232	176.505	313.973	539.844
P46782	40S ribosomal protein S5	RPS5	RS5_HUMAN		0.184762	429.129	383.689	429.459	530.56			1091.95	232.053	399.236	181.209	301.044	644.953	221.134	0	407.365	622.893	424.384	625.679	538.442	640.939	531.252	369.751	430.758	413.629	321.776	239.433	367.152	435.807	232.603	372.507	380.507	482.32	189.27	760.797	423.976	318.792	821.8	160.862	269.731	375.399	528.483	97.5347	314.532	377.002
P46783	40S ribosomal protein S10	RPS10	RS10_HUMAN		0.921583	511.22	488.297	506.846	520.92			902.266	85.9804	190.57	350.97	320.844	875.848	461.373	131.971	724.336	766.844	458.824	709.867	696.332	240.075	229.223	640.266	742.566	747.823	567.559	402.685	511.617	488.993	755.034	608.206	570.729	661.547	683.01	1288.63	208.524	629.971	1056.97	607.856	510.855	634.525	272.508	44.9101	433.415	306.845
P46821	Microtubule-associated protein 1B	MAP1B	MAP1B_HUMAN		0.924277	41.854	63.0036	74.6878	32.2972			0	0	39.6147	48.8296	0	0	96.8246	0	0	91.7291	0	96.173	127.634	0	0	80.9408	55.9663	82.1452	42.3939	84.9679	73.5698	0	0	91.8662	0	0	92.5167	59.084	0	122.268	0	106.068	169.769	75.4586	0	0	0	73.9344
P46940	Ras GTPase-activating-like protein IQGAP1	IQGAP1	IQGA1_HUMAN		0.0266195	40.0306	28.9419	20.4966	9.81349			77.976	36.6947	36.6947	34.8012	13.7557	74.984	32.372	169.976	59.2657	82.7572	14.8293	37.4729	53.2749	0	0	56.807	46.7456	0	42.1826	0	10.084	0	86.5251	0	115.667	46.7121	72.2075	79.0166	55.0199	0	23.4157	54.0622	0	0	45.428	0	0	0
P47755	F-actin-capping protein subunit alpha-2	CAPZA2	CAZA2_HUMAN		0.0197605	176.132	160.237	388.203	173.165			433.56	202.274	270.141	125.084	225.4	104.447	0	0	0	101.017	108.825	228.817	0	0	510.196	328.77	129.894	98.1433	74.5951	191.005	318.867	423.873	97.3002	301.911	101.508	0	132.123	0	136.338	0	0	167.766	194.581	292.838	0	198.631	667.491	95.4927
P47756	F-actin-capping protein subunit beta	CAPZB	CAPZB_HUMAN		0.37034	37.8762	34.1714	21.9044	38.8643			108.539	125.477	98.7834	0	79.7215	69.3352	44.8757	0	0	67.9945	11.7451	49.972	42.363	0	0	0	0	80.7682	0	31.8743	21.8265	0	190.468	86.8533	76.5101	51.4521	30.2762	0	0	0	0	124.2	0	0	0	0	0	0
P47895	Aldehyde dehydrogenase family 1 member A3	ALDH1A3	AL1A3_HUMAN		0.154503	62.0896	107.137	41.5022	93.5498			200.806	0	215.941	22.4604	143.918	0	13.1662	164.356	26.5323	151.913	0	30.2946	0	69.102	46.2569	44.15	53.2816	66.5225	28.9231	35.326	53.0224	0	213.847	82.2044	198.461	153.894	64.9184	315.489	36.3229	0	460.089	0	27.7916	50.4602	0	0	0	155.541
P47897	Glutamine--tRNA ligase	QARS	SYQ_HUMAN		0.0245376	20.6583	16.2838	8.2942	12.2891			106.951	0	7.97433	11.7438	17.7855	27.6421	13.0626	0	16.8811	31.1306	14.7735	22.6647	22.7675	32.75	0	23.7606	21.7727	18.4012	28.314	14.6005	21.5056	0	53.2047	12.4122	44.3721	31.6206	41.6931	0	27.5113	21.6058	53.2882	0	0	0	20.1777	0	0	0
P47914	60S ribosomal protein L29	RPL29	RL29_HUMAN		0.308727	513.142	556.368	481.071	636.464			1515.64	141.553	505.385	212.849	372.519	1119.87	437.604	0	297.033	816.526	150.581	944.356	470.38	589.455	0	603.203	463.533	765.106	237.695	546.076	629.379	470.38	809.069	858.725	344.822	682.212	296.337	553.467	507.378	401.031	1186.93	558.678	485.586	642.731	553.163	242.45	1627.88	370.732
P48047	ATP synthase subunit O, mitochondrial	ATP5O	ATPO_HUMAN		0.839136	454.567	408.381	456.504	449.324			971.311	595.189	225.931	253.574	305.723	193.56	388.253	0	288.409	418.263	300.852	673.256	252.832	530.135	382.182	641.248	674.219	751.095	493.081	489.603	314.579	857.188	753.138	423.55	222.415	626.697	302.793	590.187	468.02	373.427	491.667	330.396	486.679	180.964	276.261	93.5276	527.784	576.808
P48444	Coatomer subunit delta	ARCN1	COPD_HUMAN		0.386555	22.2373	6.14478	8.43284	8.5567			57.1871	15.4296	21.2704	0	0	18.6733	0	302.68	0	0	40.26	0	0	0	0	0	0	0	17.7605	0	15.9586	0	0	0	27.9123	0	19.4791	0	0	0	31.7438	0	0	0	0	0	0	0
P48539	Calmodulin regulator protein PCP4	PCP4	PCP4_HUMAN		0.161992	226.958	287.897	270.751	162.307			164.522	360.216	748.259	303.084	108.427	156.035	238.073	195.296	773.15	139.619	0	226.978	0	91.5819	404.527	123.303	77.2315	163.215	0	244.618	474.932	0	249.438	0	0	199.866	414.838	0	244.208	393.489	227.182	197.492	118.21	476.958	268.271	208.452	698.17	438.844
P48556	26S proteasome non-ATPase regulatory subunit 8	PSMD8	PSMD8_HUMAN		0.558149	14.1552	23.8503	13.3078	28.6222			55.358	0	0	0	0	40.905	0	0	0	0	82.8075	59.311	0	0	0	30.67	0	0	42.362	0	0	0	68.0495	79.9431	0	54.5744	72.4599	75.2809	0	0	105.225	0	0	0	0	0	0	0
P48637	Glutathione synthetase	GSS	GSHB_HUMAN		0.0879986	169.132	202.637	359.679	206.631			299.403	613.908	373.187	40.7001	74.5282	179.156	105.741	131.096	35.8599	96.454	82.4565	139.387	63.6614	108.277	184.201	172.333	94.198	71.4109	108.468	158.514	185.234	402.733	115.043	207.027	42.2155	85.1626	143.432	132.913	153.309	157.665	266.826	77.9462	112.176	91.242	98.6687	205.306	0	191.604
P48643	T-complex protein 1 subunit epsilon	CCT5	TCPE_HUMAN		0.0765341	38.3045	38.002	18.7942	35.5799			98.3296	48.4295	21.9078	41.8902	62.6262	69.6092	0	85.47	0	0	32.3053	0	0	95.524	0	58.5915	58.6186	63.4015	29.6491	38.85	37.4975	0	108.275	58.961	123.548	35.6611	96.1329	0	33.9648	0	108.282	41.0179	40.5344	0	20.5421	18.2503	0	31.5732
P48735	Isocitrate dehydrogenase [NADP], mitochondrial	IDH2	IDHP_HUMAN		0.101706	240.269	208.146	181.542	171.98			1286.05	0	148.276	188.554	334.822	209.551	112.872	1109.24	0	108.821	31.0296	209.838	117.227	332.382	0	262.228	215.432	43.8712	207.03	148.657	220.041	0	259.87	247.055	378.372	477.207	335.72	84.1378	271.487	74.9213	615.81	247.578	48.2585	163.077	253.515	38.5191	0	122.327
P49006	MARCKS-related protein	MARCKSL1	MRP_HUMAN		0.194354	73.8922	67.1999	44.5308	128.669			175.434	40.3295	17.5522	55.6002	0	53.9832	70.4723	0	37.3767	86.805	105.809	100.734	0	191.398	184.476	0	99.7825	185.96	61.2125	87.9887	70.714	0	165.779	66.334	0	135.915	0	131.516	67.3851	0	203.171	0	0	125.032	44.0324	14.1512	0	35.8683
P49189	4-trimethylaminobutyraldehyde dehydrogenase	ALDH9A1	AL9A1_HUMAN		0.000429791	229.906	289.724	135.661	209.162			300.9	572.962	453.494	267.237	136.925	131.635	150.79	0	197.588	157.416	208.942	219.538	194.427	418.5	318.953	219.414	166.771	105.872	158.343	332.969	280.619	64.6392	412.769	129.746	82.4956	184.791	308.158	562.662	296.693	281.849	626.215	211.802	146.263	154.46	169.567	349.583	328.611	347.283
P49207	60S ribosomal protein L34	RPL34	RL34_HUMAN		0.109743	457.433	415.55	644.553	713.768			913.609	270.917	657.81	0	0	0	731.249	0	0	942.875	1276.54	151.388	599.88	0	1689.65	518.458	0	167.626	453.348	653.85	662.319	374.006	195.155	757.709	0	0	609.127	1310.74	495.343	0	0	384.487	576.134	0	0	251.14	731.164	788.938
P49327	Fatty acid synthase	FASN	FAS_HUMAN		0.176433	152.018	258.249	107.1	232.544			1164.99	85.8902	27.5139	30.8365	34.3931	13.6537	0	466.48	59.8169	108.247	48.9949	81.5139	0	409.695	258.371	0	78.6932	96.0631	191.202	43.2925	83.2726	61.483	264.862	63.0367	719.42	135.668	108.184	2446.72	30.0362	50.3104	920.771	0	0	57.9438	99.3476	8.24693	0	258.911
P49368	T-complex protein 1 subunit gamma	CCT3	TCPG_HUMAN		0.917987	70.6166	43.6571	58.853	41.2395			187.199	0	100.616	25.0074	54.164	33.5269	0	243.887	0	62.1863	19.992	43.1184	16.3403	92.1254	66.8114	45.7893	0	26.0881	35.8604	39.8047	38.791	422.258	100.518	36.7521	109.123	66.3596	72.6077	0	53.3823	0	77.5323	48.484	20.6164	24.5129	43.5934	31.2517	0	26.4044
P49406	39S ribosomal protein L19, mitochondrial	MRPL19	RM19_HUMAN		0.0763212	6.55249	4.51318	2.98311	15.7781			0	0	6.2676	15.5223	0	0	0	0	0	0	13.0928	42.3705	0	40.4198	0	0	0	0	26.4818	0	0	0	0	0	0	36.2654	0	38.5934	0	0	0	0	0	0	0	0	0	7.24047
P49411	Elongation factor Tu, mitochondrial	TUFM	EFTU_HUMAN		0.238779	72.806	51.6654	49.6556	38.1508			439.788	53.6841	0	0	37.276	63.6664	36.3681	297.768	0	78.5643	46.2305	103.655	55.8079	67.817	0	53.0578	83.9333	42.921	54.1882	27.9261	59.0811	0	97.341	74.2137	67.5121	71.967	55.7271	91.4975	94.1385	50.7501	139.549	54.8975	37.3984	53.5437	87.7388	0	0	30.126
P49419	Alpha-aminoadipic semialdehyde dehydrogenase	ALDH7A1	AL7A1_HUMAN		0.0444451	100.602	125.594	61.4674	54.014			411.265	18.3579	24.3098	120.207	56.7558	48.5669	51.3906	114.791	37.5413	96.2275	123.174	88.5446	59.6508	198.575	143.364	101.794	110.225	0	73.9697	100.494	111.792	122.237	219.162	83.9395	82.9032	141.78	147.821	249.575	127.849	126.267	1025.87	126.752	47.1784	80.8532	115.337	0	0	43.7744
P49458	Signal recognition particle 9 kDa protein	SRP9	SRP09_HUMAN		0.26664	87.9666	70.2308	39.8978	62.2659			133.916	0	0	116.51	0	181.221	114.784	0	107.72	108.502	0	0	66.3676	0	286.852	106.179	120.339	223.45	126.961	114.267	128.197	0	137.437	162.528	103.506	0	0	147.09	0	110.845	132.893	105.686	162.592	180.798	0	0	0	0
P49591	Serine--tRNA ligase, cytoplasmic	SARS	SYSC_HUMAN		0.435274	24.5981	25.839	19.6428	30.2016			75.418	0	22.7606	0	0	56.917	0	0	0	78.4155	0	77.1143	78.1157	13.5441	0	13.1552	0	56.6644	26.6253	21.4691	20.9599	0	97.6509	66.9716	80.6921	0	0	0	0	68.194	37.4325	0	66.7784	57.1024	0	0	0	0
P49593	Protein phosphatase 1F	PPM1F	PPM1F_HUMAN		0.111625	4.73708	8.51398	25.8745	11.2232			0	0	39.3417	0	0	0	0	0	0	0	39.6071	4.86966	13.4662	0	0	0	0	0	6.93119	0	0	0	0	8.99863	0	0	0	0	0	6.51135	0	0	10.2478	0	0	58.6734	0	80.5233
P49720	Proteasome subunit beta type-3	PSMB3	PSB3_HUMAN		0.13721	312.647	272.994	221.342	211.048			480.251	99.7865	136.858	345.756	154.045	384.856	159.328	183.085	271.67	266.117	343.815	358.526	424.282	647.34	630.01	375.318	266.811	300.592	413.252	331.112	305.434	0	406.763	247.609	249.094	306.481	384.178	759.373	221.135	633.729	444.547	333.632	186.952	277.03	420.648	46.7937	101.524	85.1608
P49721	Proteasome subunit beta type-2	PSMB2	PSB2_HUMAN		0.186954	370.95	340.769	364.46	219.97			457.4	90.8174	156.85	311.676	222.635	358.805	275.215	558.052	519.591	321.377	0	248.092	537.965	449.255	591.592	914.2	426.177	91.2453	339.74	255.081	254.294	780.849	473.841	494.301	196.021	260.625	426.664	1184.22	556.044	467.79	559.458	332.805	166.924	220.69	333.703	26.8996	258.037	145.151
P49748	Very long-chain specific acyl-CoA dehydrogenase, mitochondrial	ACADVL	ACADV_HUMAN		0.360564	80.9251	79.5015	75.1446	59.2007			296.608	0	35.9135	122.427	45.1301	88.249	0	144.939	60.925	88.7492	53.0225	142.961	85.8341	96.4758	0	133.95	95.4687	93.0554	73.3597	66.121	57.1627	0	175.131	96.8692	109.364	145.049	140.787	75.0353	104.231	117.169	243.19	102.271	0	59.7922	58.0037	21.9965	34.7939	33.4519
P49755	Transmembrane emp24 domain-containing protein 10	TMED10	TMEDA_HUMAN		0.149294	173.589	152.151	111.167	99.9681			327.769	0	166.042	222.308	125.649	269.146	149.82	0	200.456	0	76.5787	297.759	142.958	213.113	464.425	62.1986	210.598	319.191	195.805	175.253	199.894	0	240.606	527.978	261.424	91.7398	245.519	112.369	229.679	209.784	363.785	171.099	211.596	213.914	81.8469	0	0	0
P49773	Histidine triad nucleotide-binding protein 1	HINT1	HINT1_HUMAN		0.00562158	122.399	286.881	161.968	188.227			276.871	0	44.2403	158.679	109.948	112.717	139.101	340.641	0	201.097	0	130.863	116.134	180.156	0	145.822	0	241.888	149.404	167.568	129.814	47.8449	175.65	184.198	156.857	131.304	175.569	288.811	174.625	170.079	282.992	122.883	205.889	199.649	210.335	315.377	1298.28	296.78
P49821	NADH dehydrogenase [ubiquinone] flavoprotein 1, mitochondrial	NDUFV1	NDUV1_HUMAN		0.126283	12.9117	8.3444	2.89884	7.12315			51.8133	0	21.9355	0	25.0381	22.0325	0	0	0	22.439	49.7308	0	0	23.2653	0	0	39.9047	0	0	11.2277	16.671	0	0	0	0	28.8497	0	0	0	0	39.7615	0	0	23.0285	14.839	0	0	0
P49913	Cathelicidin antimicrobial peptide	CAMP	CAMP_HUMAN		0.161571	23.1779	15.204	8.60644	42.4376			0	0	139.791	0	0	0	129.092	0	0	0	0	0	241.031	0	0	0	0	0	0	0	0	0	0	0	0	0	0	0	0	0	0	0	0	68.206	0	0	0	0
P50148	Guanine nucleotide-binding protein G(q) subunit alpha	GNAQ	GNAQ_HUMAN		0.27826	11.9051	7.43672	4.65867	12.6752			48.0759	0	0	0	50.9123	0	0	0	0	0	58.461	30.3812	0	0	0	0	31.3426	0	0	0	42.7384	0	0	0	28.2791	0	0	0	0	0	39.8075	44.5888	0	25.6993	0	0	0	0
P50395	Rab GDP dissociation inhibitor beta	GDI2	GDIB_HUMAN		0.166841	152.25	158.281	140.395	205.705			347.685	144.889	132.689	48.284	156.399	209.573	128.1	337.252	93.2663	90.7615	49.6904	164.08	196.128	153.845	0	171.605	125.306	88.1266	183.532	97.7746	190.56	239.954	225.715	170.916	263.821	180.582	192.177	159.764	156.763	112.46	212.878	216.788	144.126	186.373	111.133	116.275	0	185.711
P50454	Serpin H1	SERPINH1	SERPH_HUMAN		0.0619327	28.47	19.746	45.9344	43.7051			27.2322	0	11.3095	0	0	69.3584	40.2721	132.762	0	0	41.488	140.189	27.03	0	0	0	0	60.5504	0	0	76.1487	0	0	48.1474	139.774	85.3499	56.7157	0	0	0	0	0	57.2374	78.3628	0	0	0	0
P50895	Basal cell adhesion molecule	BCAM	BCAM_HUMAN		0.123455	37.6416	30.4415	13.9513	31.6668			118.74	0	34.5048	77.5095	48.1163	0	35.2212	0	0	0	128.394	32.9314	46.1021	34.3858	0	0	61.904	100.576	29.5811	34.5048	45.6443	0	117.29	78.2326	33.8051	0	29.4229	68.3394	0	55.4714	92.998	0	39.019	62.9133	0	0	0	0
P50914	60S ribosomal protein L14	RPL14	RL14_HUMAN		0.637526	478.284	436.016	493.415	531.412			1109.73	122.401	372.887	222.343	222.509	753.318	311.802	587.041	765.175	653.307	280.053	587.595	375.889	421.183	461.747	445.176	587.645	599.025	339.592	320.535	434.154	549.133	661.369	571.448	573.607	427.659	457.163	735.666	368.566	388.317	687.936	420.168	377.484	580.781	426.837	76.0761	453.045	266.455
P50990	T-complex protein 1 subunit theta	CCT8	TCPQ_HUMAN		0.642368	32.1548	28.0817	19.6496	28.2203			124.289	0	17.2706	0	26.1142	55.3405	30.7567	105.138	0	45.444	0	11.9113	0	36.2798	0	0	0	0	19.1869	101.407	0	134.267	40.3492	161.325	48.4694	0	0	0	14.5351	0	95.6927	68.1409	0	0	0	0	0	41.1572
P50991	T-complex protein 1 subunit delta	CCT4	TCPD_HUMAN		0.0257595	171.094	141.748	108.007	66.7757			265.751	0	152.027	125.548	88.6898	138.66	156.474	371.353	265.932	377.637	47.7987	84.8172	262.266	334.451	265.898	241.727	175.342	36.8645	125.212	94.3306	87.7198	65.5773	228.136	123.136	212.729	134.888	149.561	412.438	135.259	217.712	298.507	249.332	86.8222	37.3408	249.941	0	262.727	13.0388
P50995	Annexin A11	ANXA11	ANX11_HUMAN		0.036251	46.9931	49.5205	24.0211	32.9186			113.003	17.3045	42.6005	60.3386	57.9994	60.0808	0	72.8369	0	84.6845	56.8828	58.8362	62.7	54.8964	0	79.8881	48.9514	0	35.7216	61.3109	65.8139	0	34.5996	95.1806	75.5934	95.9377	58.3329	95.559	59.3282	0	111.936	63.2445	63.2114	53.3121	21.9005	7.00246	0	0
P51148	Ras-related protein Rab-5C	RAB5C	RAB5C_HUMAN		0.0111544	236.805	226.448	133.925	149.861			306.713	226.509	235.647	275.633	203.035	0	101.642	227.027	162.191	300.642	148.377	298.785	293.086	415.086	213.162	366.453	295.82	395.161	184.576	286.882	273.284	0	166.107	355.408	219.906	332.961	271.725	483.016	187.677	276.489	439.82	333.091	265.65	267.866	255.259	0	174.687	51.2801
P51149	Ras-related protein Rab-7a	RAB7A	RAB7A_HUMAN		0.104285	213.544	161.336	162.13	184.594			353.78	68.2026	196.774	190.635	84.184	244.968	180.992	210.876	129.427	232.072	296.359	308.503	214.607	266.965	319.576	224.847	201.282	258.522	158.656	182.854	169.636	204.26	132.27	274.924	91.2193	146.159	112.756	245.971	163.577	126.432	377.043	242.148	204.924	249.72	195.338	56.5456	0	79.8595
P51159	Ras-related protein Rab-27A	RAB27A	RB27A_HUMAN		0.103723	86.2449	116	34.9308	101.376			316.206	0	0	211.773	48.5102	0	0	0	0	150.328	165.874	77.9787	0	451.956	0	0	217.497	0	0	162.318	94.9462	0	220.298	142.422	0	201.778	0	595.902	0	0	992.295	0	0	0	0	0	0	121.635
P51452	Dual specificity protein phosphatase 3	DUSP3	DUS3_HUMAN		0.27523	25.7959	39.0077	15.536	15.7437			0	0	29.3216	0	79.4531	0	59.883	0	0	0	0	60.4851	105.099	0	0	43.5612	0	0	50.3506	0	139.357	0	0	76.185	0	0	115.887	0	0	65.132	0	122.102	0	129.018	0	9.73223	0	8.35294
P51571	Translocon-associated protein subunit delta	SSR4	SSRD_HUMAN		0.263705	95.6353	74.7367	54.6511	88.2603			192.481	0	155.195	0	0	245	91.4772	92.5607	0	173.417	0	107.076	117.787	117.634	194.453	121.856	123.138	134.627	110.95	87.4009	38.9233	0	171.757	160.344	57.3948	125.582	106.172	168.139	92.4815	79.6804	131.512	0	0	64.9472	124.391	0	0	0
P51608	Methyl-CpG-binding protein 2	MECP2	MECP2_HUMAN		0.836483	14.9121	20.5104	15.0409	15.3409			18.1808	0	0	0	0	41.0302	22.4935	0	0	0	55.3599	47.35	0	0	0	0	0	57.5501	44.9893	16.5954	24.5162	0	39.1642	63.1035	46.0753	42.9909	37.1268	0	0	33.2123	18.6897	41.1899	81.8076	35.1439	0	0	0	0
P51659	Peroxisomal multifunctional enzyme type 2	HSD17B4	DHB4_HUMAN		0.541438	170.519	133.769	144.658	106.421			624.368	0	119.254	125.892	59.1184	94.2587	106.347	382.94	134.34	158.027	199.444	179.401	101.093	221.023	424.251	163.254	163.662	191.596	132.249	88.6087	82.2872	0	190.51	55.4218	296.927	210.372	160.866	368.533	160.622	115.375	363.863	75.632	35.1648	117.831	136.698	0	0	49.9032
P51688	N-sulphoglucosamine sulphohydrolase	SGSH	SPHM_HUMAN		0.784199	294.266	341.405	281.12	335.606			433.433	153.773	110.644	222.897	81.3587	37.0774	0	123.502	222.911	120.888	144.282	454.596	189.739	422.635	756.384	755.361	205.646	153.071	163.264	220.746	152.313	1349.33	176.215	175.305	63.9627	406.756	154.295	322.287	60.3259	504.751	356.99	81.2865	26.7086	147.136	403.118	146.394	1792.44	233.223
P51858	Hepatoma-derived growth factor	HDGF	HDGF_HUMAN		0.0157001	7.95916	3.11338	14.6889	28.0323			0	0	12.2919	0	0	0	71.5128	0	0	0	33.9955	0	0	0	0	0	0	0	57.3013	0	0	0	0	31.0171	0	0	0	0	0	0	0	0	0	0	0	0	0	0
P51884	Lumican	LUM	LUM_HUMAN		0.924769	1384.87	1678.92	1536.81	1557			874.283	591.947	1001.17	1405.11	1962.25	1114.42	1282.78	831.324	852.45	1793.17	1185.15	1597.63	2001.57	1091.88	654.069	2090.91	2732.06	2130.98	1230.59	1443.95	1574.79	1024.74	1645.33	2659.58	998.614	2514.93	1100.57	1380.49	1721.43	3821.7	792.885	3268.6	3786.79	3639.87	974.48	494.308	358.985	1134.64
P51888	Prolargin	PRELP	PRELP_HUMAN		0.411755	982.467	1279.17	1207.09	1482.37			749.08	331.306	592.905	1053.64	986.987	702.872	725.173	516.862	497.078	991.586	1499.43	1905.87	1329.42	846.522	429.443	1318.67	1185.41	2120.98	1034.38	966.687	1275.41	554.563	683.739	3364.29	694.199	1518.24	700.476	675.476	1070.4	1804.45	414.226	1626.05	4970.48	2196.38	558.349	307.119	195.624	865.969
P51911	Calponin-1	CNN1	CNN1_HUMAN		0.347939	987.114	915.74	867.309	577.017			690.228	397.83	1478.84	259.623	2112.79	584.334	619.335	3717.57	793.699	414.774	1060.25	1294.56	587.142	331.402	263.158	731.284	388.927	221.82	653.551	715.252	1545.69	2854.46	288.226	1151.82	1389.53	560.178	928.905	337.502	544.841	585.898	306.728	1216.94	1104.56	1466.17	636.587	760.083	2242.45	527.035
P51991	Heterogeneous nuclear ribonucleoprotein A3	HNRNPA3	ROA3_HUMAN		0.0857572	140.881	113.491	59.0835	128.986			306.265	0	56.287	0	128.498	254.512	191.279	0	177.653	187.36	252.979	291.055	132.241	280.747	0	137.241	172.337	155.983	154.184	78.297	142.467	0	0	344.135	179.707	136.26	200.602	0	184.164	0	198.767	131.381	486.647	158.522	154.604	0	0	0
P52209	6-phosphogluconate dehydrogenase, decarboxylating	PGD	6PGD_HUMAN		0.0606955	18.6246	7.95602	16.5714	26.472			92.9894	0	6.81894	0	42.1594	39.422	32.11	0	45.2124	0	35.6904	31.1999	0	0	0	0	0	33.4204	0	25.1606	25.5582	0	0	0	71.7567	0	49.0455	0	0	0	0	0	0	0	0	0	0	0
P52272	Heterogeneous nuclear ribonucleoprotein M	HNRNPM	HNRPM_HUMAN		0.265829	179.448	155.757	131.646	105.46			355.992	16.2687	140.617	659.025	107.778	259.026	148.32	148.423	0	203.785	0	244.867	143.931	336.597	0	208.023	171.571	203.197	156.518	150.293	153.191	140.444	0	200.45	266.324	240.689	196.442	0	126.448	87.8245	355.367	106.513	199.546	220.38	155.517	313.878	58.7163	189.562
P52434	DNA-directed RNA polymerases I, II, and III subunit RPABC3	POLR2H	RPAB3_HUMAN		0.267083	20.7912	14.7708	8.41189	13.4164			36.4952	0	19.8873	0	0	27.1869	0	0	50.2351	0	65.8735	42.4408	0	49.8076	58.0168	0	39.6471	35.2683	32.5488	0	0	0	49.742	26.6965	0	38.7031	0	55.2912	0	40.7017	0	0	26.3369	27.9328	47.1156	0	0	0
P52565	Rho GDP-dissociation inhibitor 1	ARHGDIA	GDIR1_HUMAN		0.127223	424.358	404.094	265.367	301.798			556.361	57.1743	38.7117	385.322	216.647	456.058	441.322	791.075	737.805	386.016	33.2694	374.895	799.205	633.276	592.064	344.798	378.46	1062.57	253.087	473.2	324.564	0	908.461	642.902	680.701	408.22	277.57	997.521	634.804	701.996	564.991	304.727	473.698	579.224	569.183	29.3561	0	41.6119
P52566	Rho GDP-dissociation inhibitor 2	ARHGDIB	GDIR2_HUMAN		0.00388936	84.2882	126.518	194.484	429.909			0	293.073	848.826	0	0	157.685	128.44	0	0	147.408	0	41.8535	175.519	0	0	0	0	0	33.451	0	28.0854	0	0	0	0	0	0	0	0	0	0	53.4576	80.2322	0	26.8138	308.479	204.09	0
P52597	Heterogeneous nuclear ribonucleoprotein F	HNRNPF	HNRPF_HUMAN		0.305203	71.39	63.5811	49.2609	74.2041			221.543	0	0	25.5873	122.349	162.186	0	68.2861	136.777	140.51	65.5728	135.214	0	0	0	0	0	28.6238	71.7884	52.4947	67.4334	272.214	0	0	0	286.343	0	0	60.4229	0	403.421	103.466	108.812	79.8848	155.863	0	339.425	0
P52788	Spermine synthase	SMS	SPSY_HUMAN		0.153804	36.9104	63.8479	21.7783	53.6067			331.074	0	0	0	56.7444	0	0	260.585	0	0	0	0	0	35.3056	0	49.4962	0	0	40.4119	0	38.4123	0	308.165	125.383	2.37619	213.019	38.3173	184.354	0	0	565.312	0	0	0	0	0	0	0
P52907	F-actin-capping protein subunit alpha-1	CAPZA1	CAZA1_HUMAN		0.746665	121.814	108.436	86.4928	106.703			355.126	0	234.753	0	184.462	149.215	196.124	0	0	217.371	0	207.112	396.141	83.6785	0	0	0	93.881	84.0075	262.72	215.308	0	191.435	249.057	193.257	164.375	120	0	0	191.106	43.9827	19.5449	253.62	388.441	0	0	0	0
P53004	Biliverdin reductase A	BLVRA	BIEA_HUMAN		0.232045	46.9578	38.606	26.3481	32.3918			122.396	0	26.2252	0	35.2783	66.3021	69.2819	80.0233	45.2031	0	63.7896	69.2723	102.522	28.3536	66.7861	0	39.0184	58.0796	49.7657	39.4486	71.3256	0	76.1058	36.9055	29.654	48.7032	77.4922	0	70.1158	57.183	119.557	55.1761	49.2557	66.8613	0	0	0	11.9189
P53007	Tricarboxylate transport protein, mitochondrial	SLC25A1	TXTP_HUMAN		0.0677333	43.7485	51.6363	37.7719	54.7027			279.294	0	0	58.2862	43.4541	0	0	0	63.7136	0	69.8662	73.3122	0	95.4486	0	99.4598	0	0	58.2344	106.871	14.5265	0	0	107.924	95.0824	102.314	0	125.974	0	85.2278	87.8979	83.8958	42.4768	78.9072	87.263	0	0	0
P53597	Succinate--CoA ligase [ADP/GDP-forming] subunit alpha, mitochondrial	SUCLG1	SUCA_HUMAN		0.0394812	26.4416	33.1777	10.3046	39.5983			187.143	0	24.1486	0	0	104.764	0	265.658	0	0	0	0	0	0	0	0	0	0	0	0	0	0	0	91.0816	0	111.018	71.6158	0	0	0	202.361	138.968	0	82.1115	57.5061	0	0	0
P53680	AP-2 complex subunit sigma	AP2S1	AP2S1_HUMAN		0.197964	21.4299	31.0322	30.0453	5.04835			0	0	64.8318	0	0	70.7512	0	0	0	0	0	0	0	95.5507	0	69.1705	0	0	47.77	62.994	60.3897	0	59.9397	107.18	0	0	0	119.656	0	0	0	0	57.1465	0	57.78	0	0	0
P53814	Smoothelin	SMTN	SMTN_HUMAN		0.0134923	297.655	318.896	218.751	292.901			192.566	328.288	593.145	259.376	269.698	150.592	234.458	281.181	438.551	200.475	316.009	254.331	163.827	190.571	301.588	273.039	95.996	133.322	246.597	212.826	1207.85	204.138	203.769	191.447	227.494	193.108	298.342	151.087	260.648	282.294	294.532	291.675	224.55	297.486	237.818	526.942	288.018	89.3184
P53990	IST1 homolog	IST1	IST1_HUMAN		0.27427	14.2906	36.6608	9.19555	12.2642			52.9917	0	23.778	0	20.7775	31.6086	0	0	0	0	0	34.0882	0	46.424	0	30.9047	0	0	0	37.3754	36.4442	0	0	21.9975	41.7605	64.3748	40.9725	0	0	40.1241	25.3681	29.6469	30.321	16.734	36.9585	0	0	0
P53999	Activated RNA polymerase II transcriptional coactivator p15	SUB1	TCP4_HUMAN		0.78388	123.741	106.735	119.559	120.276			227.631	0	15.0353	118.451	0	0	240.759	224.49	192.988	203.036	35.9147	165.967	139.195	0	363.869	0	51.7982	243.682	192.06	129.061	178.36	0	230.697	243.447	357.265	197.804	0	0	168.226	181.804	0	0	212.989	198.44	203.333	0	0	0
P54578	Ubiquitin carboxyl-terminal hydrolase 14	USP14	UBP14_HUMAN		0.139171	44.2377	48.6864	29.0664	22.6096			110.442	0	0	28.6509	58.6685	65.9483	36.6352	60.1313	64.8377	83.0504	0	39.6568	40.411	97.1191	74.882	0	63.1968	65.406	36.7107	0	47.4829	0	0	59.8154	48.5691	84.2889	61.3133	0	0	42.0894	145.125	62.5138	0	56.3933	59.5321	0	0	0
P54709	Sodium/potassium-transporting ATPase subunit beta-3	ATP1B3	AT1B3_HUMAN		0.296671	59.355	55.8962	40.3209	33.2223			211.172	0	0	146.493	87.4978	0	0	0	0	163.968	153.491	120.863	0	144.101	0	0	0	151.993	33.3474	72.222	20.6625	0	16.4724	103.526	131.799	44.619	156.205	170.61	151.037	0	297.938	134.751	0	48.3349	0	0	0	0
P54727	UV excision repair protein RAD23 homolog B	RAD23B	RD23B_HUMAN		0.395876	37.1483	28.1306	25.3114	36.5689			189.183	0	0	89.6093	65.7775	0	0	0	0	0	0	84.4613	99.5696	0	0	109.063	0	0	68.699	110.902	0	0	191.463	0	0	0	0	0	0	100.485	0	0	0	0	0	0	0	0
P54802	Alpha-N-acetylglucosaminidase	NAGLU	ANAG_HUMAN		0.250562	61.571	111.211	66.8154	61.5196			274.988	0	56.6593	43.125	12.3021	0	0	0	49.5763	70.1481	58.1158	58.5263	35.0699	161.209	118.762	38.1601	34.9274	80.0094	72.7677	141.591	48.6236	0	125.489	115.236	73.8464	246.877	110.137	578.831	14.512	130.042	131.51	0	0	69.9588	131.569	122.286	0	127.754
P54803	Galactocerebrosidase	GALC	GALC_HUMAN		0.414377	35.8745	43.4251	18.5202	28.1769			122.768	0	0	151.768	0	0	0	0	108.025	0	0	0	0	147.545	0	0	0	121.622	0	70.7957	66.7156	0	136.058	0	27.0437	107.531	0	201.592	0	107.499	0	0	0	0	111.268	0	0	163.509
P54819	Adenylate kinase 2, mitochondrial	AK2	KAD2_HUMAN		0.171321	230.868	215.94	332.593	272.864			475.568	185.055	519.018	0	87.2979	191.717	0	564.452	173.12	305.492	74.669	290.742	101.644	0	476.84	315.151	332.159	221.99	200.888	106.17	109.797	347.322	212.649	209.584	393.747	300.722	243.028	0	268.185	158.83	358.239	170.537	292.313	136.984	194.634	310.196	138.152	239.004
P55001	Microfibrillar-associated protein 2	MFAP2	MFAP2_HUMAN		0.0155465	22.9461	8.57943	1.39819	12.9017			41.3601	0	0	21.3039	0	42.0336	0	159.752	0	66.897	0	0	65.8723	0	0	35.3565	0	0	0	27.9456	44.2939	0	43.4598	0	0	0	0	24.7303	0	0	0	39.7632	0	0	0	0	0	0
P55011	Solute carrier family 12 member 2	SLC12A2	S12A2_HUMAN		0.0945951	46.1867	12.4587	12.2468	2.2249			0	0	0	140.427	0	232.778	0	35.5206	63.8329	42.3378	0	0	0	20.8459	429.288	8.73905	0	0	42.3378	0	0	0	0	10.0908	15.5185	0	63.4974	0	0	38.721	0	0	0	0	35.1562	0	0	0
P55072	Transitional endoplasmic reticulum ATPase	VCP	TERA_HUMAN		0.535866	229.838	275.405	225.158	246.828			608.276	94.0375	316.354	84.0603	185.008	294.924	152.349	411.351	109.742	224.158	117.286	248.679	251.19	323.928	157.327	226.907	227.861	249.529	298.762	140.938	205.078	128.689	544.292	178.95	669.006	381.619	397.465	290.976	287.208	195.464	760.808	252.242	146.949	186.594	190.788	144.224	271.568	83.4194
P55083	Microfibril-associated glycoprotein 4	MFAP4	MFAP4_HUMAN		0.873202	570.846	709.577	519.34	657.803			125.143	453.291	1068.96	582.903	387.477	69.2042	3250.41	0	0	328.313	473.857	1076.81	1099.18	144.548	0	784.154	0	743.363	492.2	374.341	1104.48	0	155.858	901.634	57.4295	226.549	243.862	612.6	604.432	448.475	0	1519.21	4868.35	519.961	240.798	0	386.997	693.99
P55084	Trifunctional enzyme subunit beta, mitochondrial	HADHB	ECHB_HUMAN		0.258826	119.869	153.934	127.375	134.183			430.467	164.895	102.742	38.8995	123.291	69.4823	45.5929	251.841	75.2549	161.31	127.107	112.073	124.74	155.125	0	206.974	126.1	142.193	62.7953	54.9752	61.268	0	96.4469	207.977	112.336	124.515	165.273	251.393	157.712	76.6031	172.837	121.295	103.85	180.487	79.5938	134.266	0	171.012
P55268	Laminin subunit beta-2	LAMB2	LAMB2_HUMAN		0.657829	46.4792	43.5116	55.3119	51.4703			40.6401	124.762	23.7298	33.6897	73.0274	0	28.3434	0	54.2691	36.7543	257.366	38.6854	62.3126	0	0	0	0	44.398	50.9428	24.3649	84.1918	45.0654	50.7886	61.3714	61.6747	44.1992	0	0	0	27.5032	0	0	0	64.5515	0	40.1338	82.6113	84.4911
P55290	Cadherin-13	CDH13	CAD13_HUMAN		0.00649648	2.14346	133.842	3.24907	17.2535			0	0	0	0	0	0	28.2842	0	0	0	0	18.8719	0	0	0	0	0	0	0	0	0	0	0	14.851	3559.65	0	0	0	0	0	0	0	0	19.2796	0	0	0	0
P55327	Tumor protein D52	TPD52	TPD52_HUMAN		0.159664	17.0825	15.5705	25.0163	34.8368			85.664	0	30.6773	0	0	37.5726	0	0	0	0	90.2209	42.0311	0	0	0	0	50.7305	0	38.9193	0	0	0	77.4492	0	39.5231	0	0	0	0	0	63.6174	0	0	0	34.5961	8.20768	0	15.8616
P55769	NHP2-like protein 1	SNU13	NH2L1_HUMAN		0.00315114	14.4702	3.26097	24.7303	37.8009			101.283	0	49.562	0	0	99.323	0	0	0	0	0	68.1777	0	0	0	0	0	0	0	0	0	0	0	0	0	0	0	0	0	0	0	0	0	0	0	0	0	0
P55786	Puromycin-sensitive aminopeptidase	NPEPPS	PSA_HUMAN		0.328465	56.0321	71.6164	45.7775	56.7445			141.864	0	34.686	50.0283	58.4957	55.3607	0	0	0	0	64.3078	104.927	96.4043	78.2092	66.2906	97.4052	69.4853	86.1854	72.666	66.0704	90.3191	0	153.117	91.0285	95.3902	97.5699	156.232	145.48	110.269	61.8676	136.628	98.5868	51.8572	66.6644	81.1584	0	0	0
P55884	Eukaryotic translation initiation factor 3 subunit B	EIF3B	EIF3B_HUMAN		0.484262	22.2985	14.1997	15.7108	18.1754			74.8248	0	10.25	0	21.1665	52.2238	0	142.124	0	43.4951	27.5086	0	34.4542	0	0	0	0	36.9002	47.62	0	0	0	43.4645	42.735	116.654	0	49.0336	0	0	0	43.2803	0	0	31.6226	0	0	0	0
P56134	ATP synthase subunit f, mitochondrial	ATP5J2	ATPK_HUMAN		0.0365307	289.107	220.903	183.807	120.796			527.084	34.7382	14.6322	338.595	0	169.766	218.088	706.437	225.729	308.747	213.245	408.029	343.759	335.773	434.792	324.305	568.565	199.54	175.157	235.686	301.145	276.537	367.558	254.25	234.165	360.735	292.93	560.739	293.265	400.493	437.804	342.611	179.317	246.404	310.709	14.652	0	14.1821
P56182	Ribosomal RNA processing protein 1 homolog A	RRP1	RRP1_HUMAN		0.0129181	987.499	795.956	265.89	102.712			1693.18	0	0	3757.89	1119.15	1074.54	0	920.129	3069.93	1648.51	158.843	699.7	2077.88	0	264.597	0	0	966.732	0	1495.99	2777.92	0	2266.25	840.388	89.1447	1206.19	3684.66	0	0	3405.14	2343.46	3130.82	515.339	945.114	0	0	0	0
P56199	Integrin alpha-1	ITGA1	ITA1_HUMAN		0.215461	27.9957	28.8508	25.7161	15.0462			42.4772	0	26.9787	55.2764	23.6497	0	34.6435	26.7785	0	36.8227	56.3935	40.6016	42.5738	0	0	38.2843	0	56.4738	34.3839	41.2491	59.3186	0	41.4028	63.0206	61.1237	54.5472	39.4431	0	0	68.7896	43.2259	66.8731	57.5536	45.043	44.3763	0	0	0
P56385	ATP synthase subunit e, mitochondrial	ATP5I	ATP5I_HUMAN		0.222613	41.0264	25.7557	18.1279	22.0645			0	0	3.7608	73.4882	0	0	0	88.0773	26.2229	0	125.128	28.9485	0	51.4381	118.997	50.3363	87.2332	101.744	68.2871	52.1063	26.8135	0	0	130.317	0	46.3717	0	0	0	73.6604	47.4261	47.1729	120.982	0	45.0916	0	0	0
P56537	Eukaryotic translation initiation factor 6	EIF6	IF6_HUMAN		0.121321	28.7822	39.1525	13.019	23.9923			93.5507	0	0	0	0	32.7804	0	0	0	22.2065	31.7549	42.6692	83.2781	63.0262	0	72.3171	0	0	70.2669	55.549	65.8084	0	71.1915	91.9726	94.0294	110.633	103.504	0	0	56.5748	142.867	0	0	0	22.4036	0	0	0
P56556	NADH dehydrogenase [ubiquinone] 1 alpha subcomplex subunit 6	NDUFA6	NDUA6_HUMAN		0.156681	43.9569	43.9693	18.7044	38.2614			103.22	0	0	40.2938	60.0758	95.0727	40.2938	0	0	0	17.232	42.9693	0	0	0	106.731	118.583	51.3703	125.357	59.4776	106.375	0	0	147.43	31.4675	0	0	0	79.2304	59.7508	127.971	0	104.249	3.28046	104.741	0	0	0
P57088	Transmembrane protein 33	TMEM33	TMM33_HUMAN		0.0808696	69.6638	24.8376	32.2499	16.0498			0	0	0	106.578	66.6349	72.9729	0	322.058	94.4152	94.2345	0	86.419	0	159.778	221.633	0	0	86.9977	61.5212	84.1009	75.2607	0	87.8421	0	67.8535	99.1448	0	0	0	89.7067	0	60.5448	33.9769	0	0	0	61.9459	0
P57105	Synaptojanin-2-binding protein	SYNJ2BP	SYJ2B_HUMAN		0.419523	33.9935	35.1961	57.6597	67.2819			0	93.8785	6.54743	32.8431	0	0	0	0	79.0767	52.4843	70.8687	42.9541	0	100.09	60.2261	41.4322	48.3808	48.4194	50.7993	19.8572	0	0	0	43.7124	0	49.9241	0	104.06	0	0	0	0	6.44289	42.1701	0	68.0642	0	71.1068
P58876	Histone H2B type 1-D	HIST1H2BD	H2B1D_HUMAN		0.389092	7768.18	8289.98	6053.9	14816.2			0	0	0	0	0	41621.2	0	0	0	0	13617.2	0	0	0	0	0	0	59520.9	30790.8	0	25349.9	0	33697.6	0	0	0	0	0	0	0	0	0	41681.6	0	37955.7	0	0	0
P59665	Neutrophil defensin 1	DEFA1	DEF1_HUMAN		0.130857	4259.4	3443.31	3402.48	1933.27			1155.4	2751.58	21044.1	1038.7	2894.41	1645.6	5722.58	5332.24	6463.2	12502.4	1145.29	855.426	11083.2	2268.52	2160.47	1938.22	1405.41	2122.83	462.191	2782.51	1590.53	5342.14	940.011	556.995	189.824	4277.54	8090.07	2472.63	1192.44	1634.08	1306.37	936.45	309.683	1439.56	10742.8	4501.6	6653.31	3268.15
P59998	Actin-related protein 2/3 complex subunit 4	ARPC4	ARPC4_HUMAN		0.31291	267.136	295.837	256.113	291.656			0	0	154.796	132.575	215.316	364.155	514.828	190.507	264.159	298.678	236.042	370.256	351.17	234.015	338.258	174.792	190.613	534.643	199.108	330.126	226.082	556.878	324.606	334.842	215.342	301.957	320.291	484.18	279.839	306.874	230.601	343.777	167.623	292.628	239.858	103.018	304.033	217.115
P60174	Triosephosphate isomerase	TPI1	TPIS_HUMAN		0.176019	1172.5	1420.7	1237.05	1280.39			1828.85	988.14	1375.59	750.574	903.377	1656.42	922.077	707.061	699.628	1209.59	1027.97	1340.34	1619.93	1344.71	1064.22	1407.53	1112.62	1250.24	1097.39	1080.76	1240.08	1167.92	1682.08	1189.83	975.635	1098.14	1377.78	1501.86	1416.53	1357.48	1529.56	1674.47	1353.15	1368.21	1278.22	808.151	3575.46	944.284
P60468	Protein transport protein Sec61 subunit beta	SEC61B	SC61B_HUMAN		0.605288	39.5605	30.7249	27.8213	41.8914			124.912	0	25.5126	53.8496	0	114.013	76.7566	0	0	0	0	73.9619	0	66.8221	0	59.52	0	78.4281	50.6499	81.7249	64.1801	0	45.7855	87.0362	0	54.1913	0	0	49.1706	48.6297	111.045	0	50.9029	78.4009	0	0	0	0
P60660	Myosin light polypeptide 6	MYL6	MYL6_HUMAN		0.000815553	2987.58	3140.63	2547.96	1502.34			2041.97	3138.28	3654.71	3258.78	3534.72	1930.28	1550.04	1529.86	2813.83	2167.89	1602.35	1802.37	3815.12	1952.97	1805.87	2486.39	1753.27	1364.47	2047.17	2746.37	3603.85	15126.2	2617.01	1726.21	1731.85	2439.42	3104.79	2098.14	2770.65	4888.15	2117.09	3619.52	1957.87	2917.17	2738.71	1386.68	10417.4	1425.02
P60709	Actin, cytoplasmic 1	ACTB	ACTB_HUMAN		0.154561	64075.4	65503.3	57953.4	51414.3			60699.2	130043	62058.1	73154.7	67069.9	49331.4	43578.3	47643.6	79675.6	58111.8	50051	45940	84715.2	54429.1	49037	79796.2	45952.8	51739.2	51100.1	61779.2	64751.9	99000.5	76288.8	44038.2	66733	56515.6	84184.7	51862.8	77690.7	90068.1	55830.7	73059.8	45539.8	56197.2	64562.9	94738	66244.1	106390
P60763	Ras-related C3 botulinum toxin substrate 3	RAC3	RAC3_HUMAN		0.17737	180.595	93.1988	114.473	145.572			335.263	37.2687	0	0	220.137	330.992	202.111	981.354	0	276.703	0	0	279.031	221.734	0	248.137	0	288.475	160.45	182.346	209.1	0	0	298.906	0	0	243.399	0	0	205.195	317.576	0	218.853	223.086	0	0	101.464	100.65
P60842	Eukaryotic initiation factor 4A-I	EIF4A1	IF4A1_HUMAN		0.403043	280.515	304.824	285.175	336.394			977.455	135.779	233.987	102.376	118.128	473.961	346.6	227.034	328.042	397.872	171.67	454.775	313.409	575.097	0	279.632	326.665	351.162	108.496	0	118.158	131.026	522.76	159.356	381.975	433.772	475.368	625.85	110.243	267.601	790.811	303.727	124.652	117.248	363.471	54.2129	396.184	179.747
P60866	40S ribosomal protein S20	RPS20	RS20_HUMAN		0.238283	630.394	558.167	604.052	898.201			777.336	449.45	1860.09	467.138	252.856	632.121	205.478	424.452	635.672	721.673	832.807	483.343	608.371	693.416	1159.79	460.27	622.013	896.777	503.548	513.401	445.539	223.133	638.335	722.171	386.896	400.581	563.393	982.706	728.94	404.734	858.084	410.596	447.083	445.118	668.751	264.139	482.898	711.33
P60900	Proteasome subunit alpha type-6	PSMA6	PSA6_HUMAN		0.053287	168.91	176.538	101.278	219.188			316.342	0	136.465	204.918	184.158	225.262	0	183.763	142.329	252.324	104.754	231.181	223.272	298.383	185.883	226.278	178.887	182.312	159.957	137.338	142.205	0	233.216	234.991	201.336	214.137	308.406	291.615	140.408	245.09	292.533	214.668	119.195	153.551	165.95	105.351	0	106.373
P60953	Cell division control protein 42 homolog	CDC42	CDC42_HUMAN		0.301628	86.6883	102.153	57.1116	68.8406			187.638	0	0	53.9041	90.3757	169.902	48.3016	0	51.4071	115.571	86.4003	111.524	169.773	152.024	0	157.534	120.237	84.6288	120.854	89.5404	97.5277	0	176.608	135.063	128.071	143.972	133.784	142.489	103.379	136.423	193.295	189.47	68.5604	101.822	144.028	0	0	0
P60981	Destrin	DSTN	DEST_HUMAN		0.0188099	299.17	249.129	224.732	119.331			672.631	50.4214	201.444	401.255	77.6762	192.574	264.291	535.069	325.733	310.776	133.218	70.614	384.981	0	296.094	465.266	221.111	253.644	208.345	299.215	416.668	800.709	649.086	285.433	50.9606	401.066	365.623	203.118	36.564	308.353	244.093	71.8714	231.351	382.789	249.566	135.226	0	230.383
P61006	Ras-related protein Rab-8A	RAB8A	RAB8A_HUMAN		0.887735	236.272	278.561	229.69	273.206			796.492	0	334.184	0	0	0	455.868	505.129	0	512.091	0	354.472	0	740.037	0	388.947	0	0	385.043	346.011	379.703	0	288.889	401.761	0	588.673	385.739	1418.15	0	309.038	1066.05	315.627	342.293	0	398.948	0	0	0
P61019	Ras-related protein Rab-2A	RAB2A	RAB2A_HUMAN		0.579912	171.341	167.497	129.112	140.323			247.673	0	112.077	177.399	104.805	0	123.282	303.325	118.149	207.254	81.5767	241.095	151.903	156.414	659.137	0	153.224	266.452	169.731	245.246	217.958	32.7941	195.11	284.999	184.196	234.319	137.041	485.053	131.746	210.669	399.955	156.832	111.072	315.364	291.093	0	101.36	39.1736
P61020	Ras-related protein Rab-5B	RAB5B	RAB5B_HUMAN		0.690712	46.6214	361.489	52.7804	457.446			23.1986	5.40567	147.995	0	0	0	0	0	0	0	49.3926	0	0	0	0	248.986	215.635	0	135.245	199.814	0	0	0	246.059	0	0	0	0	0	0	0	0	0	209.218	0	0	0	50.5185
P61026	Ras-related protein Rab-10	RAB10	RAB10_HUMAN		0.80757	423.921	437.395	378.777	381.424			982.979	0	271.754	286.105	309.426	513.34	444.278	688.595	431.619	652.445	161.734	442.15	333.537	656.49	0	513.375	624.902	569.877	413.478	300.674	475.975	253.534	501.41	495.209	479.652	625.95	501.112	1245.11	330.692	428.58	1138.09	436.686	406.117	581.705	529.382	40.8498	198.275	162.823
P61077	Ubiquitin-conjugating enzyme E2 D3	UBE2D3	UB2D3_HUMAN		0.823269	39.4358	35.6511	34.8309	40.5114			76.1422	0	57.53	0	0	61.5694	62.6403	0	24.1415	0	0	101.485	76.0422	0	0	65.7027	0	83.7489	113.108	55.4841	89.9942	0	0	40.8006	41.2115	0	65.88	0	0	53.7881	66.0431	66.7934	96.8369	94.8729	0	0	0	0
P61086	Ubiquitin-conjugating enzyme E2 K	UBE2K	UBE2K_HUMAN		0.138819	43.8577	31.8554	17.483	27.5863			0	0	41.9508	32.9133	0	41.2121	62.0249	0	0	43.5969	70.5833	225.683	58.8297	63.663	68.9621	0	0	91.921	54.2084	45.6308	63.6904	0	48.8717	59.3891	0	0	0	129.081	43.4155	59.6976	77.5869	0	51.9317	82.0111	58.3734	0	0	0
P61088	Ubiquitin-conjugating enzyme E2 N	UBE2N	UBE2N_HUMAN		0.856674	429.493	370.818	487.341	334.798			395.277	236.243	238.333	167.45	293.875	393.267	389.483	88.9334	530.89	598.416	265.886	477.995	384.967	473.281	878.184	426.823	403.734	518.886	365.248	197.259	199.177	1525.23	200.424	230.458	273.019	376.784	195.838	716.375	419.973	542.654	342.446	179.744	183.296	561.922	625.109	128.462	1113.42	259.542
P61106	Ras-related protein Rab-14	RAB14	RAB14_HUMAN		0.0883637	209.583	158.802	115.302	236.356			594.909	52.9561	175.941	136.729	0	284.056	231.252	506.494	339.268	489.508	90.4693	152.507	0	0	0	281.769	491.228	441.206	170.677	171.861	0	0	166.28	165.84	327.333	502.535	239.848	0	136.448	0	678.862	0	250.114	489.773	0	7.81464	0	100.037
P61158	Actin-related protein 3	ACTR3	ARP3_HUMAN		0.270166	139.452	203.301	120.603	100.295			341.975	0	122.304	75.3271	658.288	347.513	107.849	0	0	244.567	0	273.043	195.076	71.8265	0	100.295	0	269.512	132.571	55.1522	72.6434	0	93.7062	367.228	378.345	0	138.013	0	116.513	97.2004	759.627	640.059	75.8408	69.9466	0	0	148.762	16.8345
P61160	Actin-related protein 2	ACTR2	ARP2_HUMAN		0.0353665	2806.21	3164.12	1214.67	853.292			1035.41	49.8786	25.181	5850.65	0	668.995	4835.08	10729.9	0	6468.03	2597.39	2597.23	10152.7	0	0	0	7032.47	1217.26	4274.13	2850.29	1352.17	0	4195.69	598.432	2401.26	5060.52	8150.9	0	13121.4	12218.8	585.673	5160.85	2334.94	4273.48	10999.6	0	0	45.5005
P61163	Alpha-centractin	ACTR1A	ACTZ_HUMAN		0.296067	2992.66	1980.92	1229.52	934.244			1576.26	0	0	0	4036.93	929.354	4825.77	0	0	0	3833.92	2623.08	15169.5	6565.52	0	6709.35	7066.46	1196.38	6423.11	2859.06	2023.97	0	4221.44	849.664	2441.97	5086.56	8161.11	0	0	0	607.7	5243.15	0	2872.77	11024.6	0	0	32.4329
P61204	ADP-ribosylation factor 3	ARF3	ARF3_HUMAN		0.0861686	456.671	374.533	216.7	248.936			667.848	164.398	106.175	467.075	0	557.753	497.259	0	389.769	538.434	692.248	541.883	441.456	938.086	1449.95	0	634.148	519.119	489.247	438.103	513.812	0	0	425.875	383.227	642.236	561.942	1199.46	399.614	508.849	1080.62	405.98	320.56	632.243	752.551	104.468	0	82.6679
P61224	Ras-related protein Rap-1b	RAP1B	RAP1B_HUMAN		0.845767	302.198	323.588	327.495	376.27			417.807	873.049	503.701	0	407.643	0	0	0	0	0	139.732	0	0	437.134	602.344	447.239	410.739	378.251	317.731	366.376	516.632	829.988	312.164	475.18	0	0	0	573.459	579.714	0	512.015	0	429.048	556.54	0	273.321	1010.3	244.991
P61225	Ras-related protein Rap-2b	RAP2B	RAP2B_HUMAN		0.0666123	33.446	25.5329	10.9879	18.8913			55.0525	0	0	0	28.2911	71.3746	58.8567	0	0	44.3483	0	54.7471	103.499	66.7702	0	73.0462	31.9918	41.107	31.0563	33.6772	41.9926	0	0	42.5219	0	60.3751	57.5087	0	0	64.97	54.2831	111.547	59.6645	43.6379	0	0	0	0
P61247	40S ribosomal protein S3a	RPS3A	RS3A_HUMAN		0.142079	277.27	259.807	326.19	334.431			646.755	89.8475	331.532	109.873	155.908	453.027	247.963	343.525	331.461	349.657	205.48	455.465	231.616	324.03	119.463	228.979	292.843	413.18	191.556	159.394	218.461	199.916	235.366	464.912	321.916	300.696	190.994	432.592	236.313	120.628	295.597	167.429	304.228	356.731	208.718	156.155	131.005	219.75
P61254	60S ribosomal protein L26	RPL26	RL26_HUMAN		0.708001	95.9011	110.726	127.856	125.667			131.087	192.157	59.1381	124.259	0	66.7402	256.96	0	396.199	0	142.613	98.8354	162.351	91.7315	0	0	70.1311	70.2503	52.0619	48.3376	146.973	0	147.869	76.6637	66.6158	0	0	588.352	0	227.479	106.385	204.862	0	254.379	34.0682	75.8014	0	175.861
P61313	60S ribosomal protein L15	RPL15	RL15_HUMAN		0.690572	357.57	310.514	471.399	343.96			397.889	618.95	1169.6	196.948	188.025	363.191	245.093	0	397.213	303.057	338.87	439.454	291.728	379.583	483.059	265.875	265.067	290.425	314.63	235.706	340.157	342.024	343.434	243.107	371.83	300.985	252.756	385.154	308.129	230.763	198.683	202.418	149.345	268.326	341.549	0	310.737	208.891
P61353	60S ribosomal protein L27	RPL27	RL27_HUMAN		0.00598873	185.669	237.913	338.3	392.556			222.674	250.335	589.211	77.6084	94.8785	309.224	144.252	153.317	254.703	132.832	0	331.758	137.569	144.681	0	119.676	148.78	261.957	147.253	224.91	161.505	177.597	144.634	217.174	154.493	171.902	194.188	393.35	91.9224	232.229	384.566	205.263	139.263	261.885	187.396	170.009	0	387.837
P61457	Pterin-4-alpha-carbinolamine dehydratase	PCBD1	PHS_HUMAN		0.631198	262.559	209.907	227.628	227.628			504.447	97.2323	127.74	204.241	84.5206	163.682	197.837	0	358.344	275.342	115.583	211.246	152.324	557.528	766.774	320.959	208.577	226.2	198.697	301.695	239.559	463.775	146.403	296.522	121.998	314.331	113.184	460.221	0	242.648	418.766	196.15	361.907	159.621	260.095	85.9488	0	66.0801
P61513	60S ribosomal protein L37a	RPL37A	RL37A_HUMAN		0.00486354	84.4152	81.4442	77.8029	173.37			90.9297	159.883	362.719	61.6072	0	106.478	86.8351	0	0	99.6849	61.3702	84.4951	68.2687	113.428	0	92.0592	124.996	112.946	91.5879	71.1496	68.6971	0	88.6373	109.968	0	98.1702	115.525	116.987	0	81.5407	64.4445	66.6845	98.3009	125.45	93.026	140.993	56.5045	229.788
P61604	10 kDa heat shock protein, mitochondrial	HSPE1	CH10_HUMAN		0.066552	535.943	565.244	705.183	872.935			893.23	406.093	281.749	365.784	246.426	456.88	415.028	770.621	436.739	425.945	552.742	964.246	242.926	761.126	1126.67	327.11	731.762	740.973	559.895	434.383	420.726	229.682	659.578	1070.48	706.938	572.414	454.277	896.976	395.093	733.606	966.935	340.67	408.633	597.98	449.716	128.939	615.3	419.054
P61626	Lysozyme C	LYZ	LYSC_HUMAN		0.421348	135.933	100.53	134.182	158.033			0	0	245.076	103.643	114.045	177.007	349.935	0	102.958	170.217	0	238.584	374.269	199.293	0	0	157.632	319.975	99.7323	162.031	88.3854	87.7388	111.462	111.526	0	122.913	126.411	19.6606	0	108.415	87.8161	0	63.8708	97.8221	225.903	12.18	0	0
P61769	Beta-2-microglobulin	B2M	B2MG_HUMAN		0.180558	146.894	207.827	224.195	353.316			84.2873	304.569	430.113	86.0408	76.9215	113.35	152.284	0	0	152.582	300.179	99.9056	196.407	100.91	0	111.399	354.967	129.306	118.506	105.532	314.409	0	0	114.174	85.0559	77.3972	149.299	155.421	0	141.958	57.9428	73.2776	191.323	199.29	168.267	269.651	244.493	681.733
P61803	Dolichyl-diphosphooligosaccharide--protein glycosyltransferase subunit DAD1	DAD1	DAD1_HUMAN		0.269392	51.7403	49.8214	29.5528	26.816			0	0	0	109.141	0	186.519	71.5682	0	172.187	45.5315	0	52.2315	45.5315	0	148.762	0	183.581	0	45.5315	77.7029	0	0	0	0	140.683	0	0	0	0	116.43	275.265	0	0	45.4269	156.298	0	44.985	0
P61916	Epididymal secretory protein E1	NPC2	NPC2_HUMAN		0.221645	83.3661	68.6035	50.8199	51.7724			184.782	0	23.6945	108.965	36.9404	96.7395	64.6598	0	151.384	157.142	0	115.561	73.4776	125.515	0	115.839	84.7703	143.883	85.4794	143.281	121.943	0	119.803	191.439	0	59.1861	112.241	0	0	141.438	116.411	185.711	80.9246	76.4304	190.113	0	0	17.5068
P61956	Small ubiquitin-related modifier 2	SUMO2	SUMO2_HUMAN		0.238103	128.872	132.137	91.521	107.648			217.635	0	0	99.6064	101.441	317.984	183.053	0	0	180.99	224.314	198.676	0	0	248.048	185.635	162.955	235.76	146.555	150.551	181.984	0	160.457	200.731	145.992	189.842	181.365	178.631	142.775	189.273	0	185.943	223.078	207.92	143.308	0	259.328	60.5083
P61970	Nuclear transport factor 2	NUTF2	NTF2_HUMAN		0.0818826	52.9883	100.461	100.668	164.016			0	378.193	787.549	0	0	0	0	0	0	0	0	0	0	0	0	0	0	0	0	0	0	0	0	0	0	0	0	0	0	0	0	0	0	0	0	245.397	0	328.114
P61978	Heterogeneous nuclear ribonucleoprotein K	HNRNPK	HNRPK_HUMAN		0.457869	479.018	405.74	351.777	399.889			830.956	92.9701	226.584	123.384	356.017	771.062	244.165	1192.85	750.375	339.068	1051.42	881.32	379.193	585.57	283.459	370.851	273.204	453.966	573.379	245.103	306.206	207.296	373.673	706.397	878.626	846.321	654.347	222.71	255.988	120.584	1042.77	572.896	906.928	454.082	184.452	144.213	277.476	125.94
P61981	14-3-3 protein gamma	YWHAG	1433G_HUMAN		0.0388884	509.536	522.742	537.915	804.794			1395.04	525.602	1309.96	291.507	551.346	758.646	657.837	133.865	0	542.443	311.628	899.522	749.279	170.63	0	686.915	148.805	539.412	710.397	141.433	685.535	0	828.624	758.479	151.134	631.518	665.116	0	141.622	551.306	282.994	633.761	611.276	840.552	76.9327	309.018	0	918.002
P62072	Mitochondrial import inner membrane translocase subunit Tim10	TIMM10	TIM10_HUMAN		0.0959338	1.79051	3.69185	2.01561	6.37637			0	0	0	0	0	0	0	0	0	0	0	19.1921	0	0	0	20.1991	0	0	0	0	0	0	22.358	11.5443	0	0	0	0	0	0	21.4293	0	0	0	0	0	0	0
P62081	40S ribosomal protein S7	RPS7	RS7_HUMAN		0.451889	506.757	412.654	343.016	427.722			986.896	160.578	171.25	262.883	152.761	1020.32	224.916	472.577	572.56	612.787	494.671	858.381	813.353	375.153	1241.48	453.758	428.269	562.095	373.332	344.746	490.81	75.0827	651.228	409.231	553.951	402.388	624.179	775.96	122.034	500.971	1163.37	571.515	403.698	684.862	353.342	51.2499	0	72.9105
P62140	Serine/threonine-protein phosphatase PP1-beta catalytic subunit	PPP1CB	PP1B_HUMAN		0.0792366	43.7092	41.5845	12.7008	33.6849			0	0	15.1732	0	130.783	89.5023	0	240.835	25.1411	0	72.8887	0	95.2464	0	0	59.9063	0	0	90.1708	48.3935	93.5618	0	89.0456	0	144.265	0	78.1378	0	0	90.8424	120.836	89.5702	0	0	0	0	0	0
P62195	26S proteasome regulatory subunit 8	PSMC5	PRS8_HUMAN		0.235886	13.6256	11.0107	7.26085	12.7185			0	0	0	0	0	60.1761	0	57.7253	0	0	0	0	42.9869	52.469	29.9163	0	0	56.4904	0	0	0	0	0	49.2732	81.4733	0	0	0	0	0	0	0	0	39.6295	0	0	0	0
P62241	40S ribosomal protein S8	RPS8	RS8_HUMAN		0.543278	318.361	257.615	328.512	362.203			769.605	33.0199	179.875	121.536	132.181	411.06	305.906	197.89	317.165	373.873	504.25	520.929	304.099	410.081	182.787	277.012	292.945	603.332	318.593	244.421	279.827	223.555	347.971	190.715	436.282	166.177	289.59	464.755	192.915	178.691	473.944	224.549	247.021	383.334	283.481	42.7224	358.524	60.8989
P62244	40S ribosomal protein S15a	RPS15A	RS15A_HUMAN		0.470104	943.276	1062.59	1314.97	1125.26			148.432	1281.27	1098.95	398.577	431.33	818.676	619.272	938.1	1312.49	1241.92	863.548	773.267	965.016	1841.01	3030.44	992.911	1265.75	962.959	352.912	583.585	420.578	411.085	520.272	647.993	786.841	889.096	993.95	2260.18	844.94	872.911	2009.08	716.857	1067.27	514.978	1166.91	560.954	1918.87	1520.34
P62249	40S ribosomal protein S16	RPS16	RS16_HUMAN		0.198617	933.735	874.042	852.642	977.66			1266.24	419.601	972.775	558.235	343.942	1063.7	987.653	545.884	1007.41	1243.57	640.704	1371.51	1109.33	1227.14	1712.94	900.244	1080.57	1385.25	667.607	821.487	913.927	302.456	1009.05	909.212	564.859	750.622	991.707	1856.86	1040.8	1037.76	1635.59	782.857	761.371	1157.71	1032.56	64.33	1154.27	417.509
P62258	14-3-3 protein epsilon	YWHAE	1433E_HUMAN		0.483271	694.948	756.528	784.249	864.779			1558.61	532.828	1289	395.775	696.771	964.497	773.772	400.094	360.115	746.237	351.078	1069.05	901.286	385.497	383.573	898.557	484.994	749.576	820.281	278.49	901.772	347.013	1093.5	1020.87	260.789	871.008	993.238	652.323	530.591	806.455	681.668	772.946	950.925	1095.74	403.492	476.808	640.219	730.196
P62263	40S ribosomal protein S14	RPS14	RS14_HUMAN		0.0857321	554.093	531.38	477.162	649.562			717.644	630.707	950.837	283.842	202.559	508.731	473.723	212.058	578.719	684.356	1108.11	644.943	537.187	724.871	641.992	522.395	554.025	617.089	452.729	370.277	374.378	398.881	340.496	446.717	358.392	460.705	306.978	849.847	456.127	336.714	713.791	352.155	452.958	497.293	553.621	111.908	1079.91	803.457
P62266	40S ribosomal protein S23	RPS23	RS23_HUMAN		0.224347	356.55	328.604	297.554	397.861			441.73	115.578	516.791	175.152	139.601	425.536	318.476	0	556.661	381.193	538.641	108.371	383.795	853.847	900.862	346.413	354.325	402.651	48.6155	241.917	306.472	287.465	344.238	340.129	231.164	265.701	279.138	846.442	234.943	384.56	372.94	246.802	291.455	381.943	228.183	0	827.894	250.799
P62269	40S ribosomal protein S18	RPS18	RS18_HUMAN		0.421855	800.479	712.87	692.71	903.918			1248.49	111.521	981.724	515.066	271.095	952.893	817.028	442.382	1050.47	998.511	825.354	1042.89	784.557	902.269	1534.31	775.281	593.419	1533.92	746.887	649.745	707.539	125.182	946.147	1080.44	643.326	740.764	764.017	1315.01	685.407	738.227	1350.34	618.466	782.302	986.666	904.449	170.932	402.843	308.993
P62277	40S ribosomal protein S13	RPS13	RS13_HUMAN		0.610057	772.779	674.465	734.467	823.832			1090.19	621.656	874.788	385.498	273.156	990.162	658.733	579.377	1016.32	859.002	889.748	1135.61	546.283	902.985	1500.18	834.948	637.807	1027.35	607.684	548.294	716.911	304.458	742.168	736.65	587.348	475.907	586.629	1245.96	302.175	487.172	1203.69	478.643	755.833	945.316	657.934	280	834.263	672.174
P62280	40S ribosomal protein S11	RPS11	RS11_HUMAN		0.00664417	328.743	323.712	453.933	642.919			526.749	309.555	811.797	229.962	120.54	425.13	387.079	0	309.501	354.939	121.58	525.922	393.412	361.805	417.114	270.46	329.457	421.485	235.599	289.508	279.635	111.116	300.078	255.421	177.363	222.922	222.719	413.653	154.115	154.646	499.526	191.06	247.711	377.098	358.831	282.747	234.41	593.229
P62304	Small nuclear ribonucleoprotein E	SNRPE	RUXE_HUMAN		0.05653	208.663	165.687	144.584	106.056			242.063	0	130.632	161.404	0	233.818	349.6	0	406.362	259.28	254.459	190.268	169.165	313.133	744.229	221.845	197.032	236.856	121.506	211.328	147.598	0	151.377	152.474	102.24	264.535	165.53	328.641	186.398	140.433	372.787	162.461	154.881	170.545	213.189	0	478.837	37.7573
P62310	U6 snRNA-associated Sm-like protein LSm3	LSM3	LSM3_HUMAN		0.596041	89.2747	76.2755	85.4021	92.4213			115.161	56.5274	73.7806	105.408	22.9389	55.3208	161.956	193.769	203.102	155.678	186.127	38.7614	78.2151	0	68.1422	101.131	0	162.208	113.978	31.8539	39.985	0	61.5791	158.787	137.745	100.339	74.9522	0	113.742	164.864	221.759	54.1922	59.3675	42.3022	114.786	0	52.4736	0
P62312	U6 snRNA-associated Sm-like protein LSm6	LSM6	LSM6_HUMAN		0.0131863	25.106	55.2149	29.165	81.1943			67.9012	24.0144	133.117	0	0	65.9194	0	0	0	0	94.3562	101.935	0	0	0	0	0	0	0	65.089	0	0	84.5791	74.464	0	0	0	0	0	0	0	0	0	108.223	0	0	0	773.535
P62314	Small nuclear ribonucleoprotein Sm D1	SNRPD1	SMD1_HUMAN		0.471681	307.689	263.418	218.677	237.39			493.313	0	13.4216	256.366	222.621	429.504	360.552	233.042	446.354	141.321	215.219	436.36	130.296	520.166	376.476	451.224	194.92	573.382	458.942	340.518	393.149	82.0077	434.186	464.552	475.267	496.872	162.159	241.309	0	398.472	585.164	362.879	423.632	321.945	455.567	0	162.183	0
P62316	Small nuclear ribonucleoprotein Sm D2	SNRPD2	SMD2_HUMAN		0.156919	102.311	58.4543	69.4799	74.5542			184.557	21.719	38.5562	45.9884	51.4141	142.71	121.929	259.085	94.6254	84.4862	284.283	113.339	145.474	86.0967	88.7582	60.9264	72.9447	145.122	72.8959	48.1859	87.7532	0	115.712	111.125	100.336	0	52.3764	0	129.24	41.8962	68.0971	64.0885	146.669	126.368	0	11.673	0	14.4315
P62318	Small nuclear ribonucleoprotein Sm D3	SNRPD3	SMD3_HUMAN		0.511629	343.606	349.908	437.28	238.815			30.2919	45.1204	521.934	164.475	191.198	159.204	218.532	855.397	532.461	588.325	498.904	160.266	388.32	577.073	856.381	411.213	380.861	0	0	0	240.69	738.676	311.64	203.23	303.681	398.59	456.179	731.777	313.183	247.345	708.582	290.816	22.7651	365.166	362.097	62.4691	939.775	136.397
P62330	ADP-ribosylation factor 6	ARF6	ARF6_HUMAN		0.845111	98.9272	65.8145	63.7394	50.9149			331.976	0	0	0	116.879	0	0	388.743	0	0	151.333	130.979	0	451.994	0	0	303.086	0	152.05	0	149.358	0	65.7385	237.624	124.512	274.411	0	515.081	0	0	275.775	0	0	0	0	0	0	0
P62424	60S ribosomal protein L7a	RPL7A	RL7A_HUMAN		0.483876	368.766	343.937	478.819	419.839			767.642	115.747	391.585	174.368	141.731	509.14	268.866	274.431	720.546	397.034	204.955	423.11	376.307	308.756	481.262	232.954	299.614	487.496	260.642	133.991	304.292	838.387	399.227	424.024	340.361	291.185	342.925	609.573	239.026	196.205	522.276	240.382	243.508	414.87	294.609	179.663	613.231	358.158
P62495	Eukaryotic peptide chain release factor subunit 1	ETF1	ERF1_HUMAN		0.127568	14.3551	4.56089	16.2202	17.8833			113.553	0	1.77793	0	0	59.4324	37.615	0	0	0	0	61.0789	0	0	0	0	0	0	42.355	0	0	0	0	0	53.1644	0	0	0	0	0	0	0	0	0	0	0	0	0
P62701	40S ribosomal protein S4, X isoform	RPS4X	RS4X_HUMAN		0.00911434	711.033	737.918	832.922	1338.12			1108.58	763.122	1757.18	327.911	308.076	897.593	475.571	486.745	708.948	930.974	470.461	728.872	643.339	901.696	964.011	603.958	642.723	778.072	592.294	473.884	558.839	519.878	627.814	570.279	672.068	627.766	667.108	902.958	577.305	511.291	815.662	533.724	562.776	610.296	642.66	446.487	556.175	1226.91
P62736	Actin, aortic smooth muscle	ACTA2	ACTA_HUMAN		0.139636	81584.5	69987.5	60864.1	51653.7			74127.7	130043	72556.1	95324.7	94550.3	53284.4	57182	57193.7	83629.4	66675.1	90771.4	61102.7	103675	63172	54419.1	94557.3	55104.4	60043.9	67853.6	93615.1	109870	156109	99439.3	58214.9	91149.1	64024.3	99709.5	58680.8	104696	115882	66156.7	90858.1	56188.9	85899.3	78181.2	94738	0	106390
P62750	60S ribosomal protein L23a	RPL23A	RL23A_HUMAN		0.0733028	321.324	268.077	232.156	398.228			501.631	111.575	309.497	49.9369	154.979	467.6	367.362	0	526.586	582.474	150.294	478.978	325.229	439.81	747.642	78.1844	340.93	449.717	287.836	92.2162	291.634	315.025	157.321	413.542	269.187	292.276	348.312	688.773	288.828	273.303	93.2877	305.556	220.365	125.437	558.593	47.2903	146.237	272.316
P62753	40S ribosomal protein S6	RPS6	RS6_HUMAN		0.186767	194.15	153.321	142.788	176.453			302.391	185.709	36.8411	96.7873	122.683	254.07	206.794	228.06	240.978	354.669	156.905	236.017	264.858	258.893	289.663	158.66	149.365	324.578	131.355	107.402	115.049	49.5684	216.347	151.649	209.139	207.269	251.421	368.274	212.683	153.541	266.288	191.96	164.77	185.024	217.947	0	140.699	29.0027
P62805	Histone H4	HIST1H4A	H4_HUMAN		0.482446	64838.2	52869.3	60696	58552.1			43047.9	37504.7	67992.4	52192.7	26532.4	72511.5	97079.6	72912.9	81289.2	67140.8	80589.6	63231.8	55791.6	60179.1	142730	52917.6	64038.6	90937.8	48985.4	49540.4	49051.5	50243.8	46045.8	57098.5	50906.7	53111.1	47230.2	62998	48206.8	56800.4	61899.9	53403.5	77044.5	66436.5	65117.1	16906	61185.4	47765.1
P62826	GTP-binding nuclear protein Ran	RAN	RAN_HUMAN		0.564043	162.913	189.739	170.895	185.183			254.834	184.985	237.558	73.0189	125.379	229.945	131.467	263.364	102.24	102.366	94.7088	210.279	107.068	158.69	336.887	128.613	209.454	178.333	180.32	133.285	141.293	0	118.132	237.539	246.241	189.066	165.804	272.613	96.4122	137.391	257.151	164.823	187.349	195.947	176.297	39.8829	272.621	161.174
P62829	60S ribosomal protein L23	RPL23	RL23_HUMAN		0.517742	316.405	314.512	305.61	320.877			515.098	159.263	311.659	253.142	223.403	274.982	239.845	0	312.487	338.853	657.892	308.908	353.818	453.036	224.123	323.441	557.929	303.793	188.19	288.928	451.646	220.472	358.98	336.587	200.752	502.604	485.762	494.749	364.547	495.542	333.177	316.367	219.703	628.144	238.309	64.7105	321.945	131.542
P62847	40S ribosomal protein S24	RPS24	RS24_HUMAN		0.13375	318.023	272.798	195.388	212.578			280.074	0	11.2437	191.218	203.287	273.423	148.904	377.724	662.693	595.436	140.835	128.052	378.883	623.847	657.478	332.125	636.942	291.261	478.788	278.867	305.426	0	532.515	127.196	569.885	365.749	377.51	679.128	325.705	347.592	549.048	480.477	242.966	426.362	621.076	0	53.4864	33.642
P62851	40S ribosomal protein S25	RPS25	RS25_HUMAN		0.327531	863.555	823.676	1021.44	1201.25			1488.86	955.548	1052.16	0	18.305	994.123	981.561	826.009	114.475	1041.36	249.887	1052.6	738.448	1780.06	1317.16	807.227	731.296	1365.63	692.891	693.788	533.682	1563.14	1056.85	915.371	788.241	797.787	564.329	1291.91	750.196	443.335	1414.76	581.191	247.929	431.569	737.561	356.474	925.469	754.814
P62854	40S ribosomal protein S26	RPS26	RS26_HUMAN		0.266027	539.155	502.359	386.801	431.68			896.521	247.875	558.568	298.419	333.454	695.778	536.771	0	163.86	709.821	296.586	758.766	565.822	911.773	1256.82	756.486	752.777	553.347	413.579	620.579	475.522	58.2805	764.66	530.651	304.53	844.306	549.329	565.219	510.43	449.871	1288.8	604.938	623.354	300.623	940.801	109.662	313.187	84.4162
P62857	40S ribosomal protein S28	RPS28	RS28_HUMAN		0.158438	164.46	117.669	109.956	179.817			69.1313	0	35.8658	229.431	140.524	68.3316	144.605	0	362.537	91.842	81.6775	332.087	54.6418	0	827.063	68.1444	244.889	363.535	281.57	174.682	47.5636	0	57.3942	200.016	0	212.819	45.8658	112.435	162.364	0	85.4027	0	188.009	549.398	255.471	0	0	0
P62861	40S ribosomal protein S30	FAU	RS30_HUMAN		0.059896	193.938	150.464	328.054	203.026			300.799	57.9835	124.933	130.077	152.803	259.917	297.61	0	223.979	41.816	98.9161	265.448	158.123	245.173	863.182	177.078	154.722	265.594	176.78	0	0	271.693	203.541	210.278	297.516	21.3596	0	276.772	0	141.403	349.929	14.7667	337.156	404.492	186.081	0	0	71.8371
P62873	Guanine nucleotide-binding protein G(I)/G(S)/G(T) subunit beta-1	GNB1	GBB1_HUMAN		0.21604	88.6133	99.8842	54.7127	60.1137			158.812	181.35	282.413	136.857	152.725	81.5853	0	0	0	0	41.5163	88.6215	226.17	0	0	135.958	164.364	0	15.7895	116.938	166.393	0	169.282	131.041	0	93.1773	0	0	0	27.0236	210.553	253.079	144.109	98.1053	0	46.0343	0	159.988
P62879	Guanine nucleotide-binding protein G(I)/G(S)/G(T) subunit beta-2	GNB2	GBB2_HUMAN		0.262172	51.3624	31.8439	12.1174	42.5828			146.195	0	478.857	109.757	137.202	0	0	0	0	0	0	0	0	173.739	0	0	0	0	0	0	84.2235	0	0	0	0	0	0	0	0	0	0	0	0	0	0	8.27078	0	231.969
P62888	60S ribosomal protein L30	RPL30	RL30_HUMAN		0.750972	526.743	522.093	534.996	462.078			767.489	95.7817	380.641	208.768	289.099	610.508	663.367	592.728	906.409	818.704	68.4066	628.227	489.558	917.121	890.275	538.556	290.718	752.812	457.507	394.109	443.411	384.143	948.244	579.351	810.335	690.003	703.266	902.251	440.423	612.893	754.79	550.128	414.556	546.583	736.651	51.0724	591.453	85.637
P62899	60S ribosomal protein L31	RPL31	RL31_HUMAN		0.135437	331.396	349.171	455.974	504.027			324.368	310.956	645.071	227.05	144.638	544.192	321.651	0	0	580.989	506.033	728.518	140.004	354.997	160.548	541.874	274.959	304.397	171.111	253.898	333.132	422.321	318.63	354.723	161.351	230.171	286.604	699.671	478.292	458.332	729.968	327.512	331.37	326.681	508.855	106.001	508.777	420.603
P62906	60S ribosomal protein L10a	RPL10A	RL10A_HUMAN		0.00144475	223.765	251.538	322.705	591.132			362.874	313.654	699.835	121.267	58.9911	148.49	92.9482	237.195	163.158	318.113	200.97	299.477	272.484	333.836	242.594	75.1239	318.281	296.319	75.9687	208.571	82.6773	0	231.052	155.308	138.308	215.609	157.279	160.758	114.598	143.75	280.996	64.3628	82.7391	312.022	112.285	411.6	235.304	489.915
P62910	60S ribosomal protein L32	RPL32	RL32_HUMAN		0.387115	36.0124	25.3821	29.5185	45.8889			171.246	0	33.1877	0	0	59.9782	0	0	0	0	34.1242	98.7317	53.5511	65.3407	0	0	96.4594	0	0	85.7673	93.8869	0	0	166.416	0	0	0	0	0	0	92.3258	0	0	129.941	42.3761	0	0	0
P62913	60S ribosomal protein L11	RPL11	RL11_HUMAN		0.415371	386.828	313.472	382.404	301.142			845.958	21.5801	277.67	184.546	163.994	247.514	468.14	162.967	338.215	450.078	685.064	610.199	393.208	444.783	564.213	302.939	494.179	499.986	353.946	310.129	382.006	308.906	459.556	365.452	360.388	325.831	384.356	485.82	366.183	296.298	598.338	278.793	219.848	523.994	379.007	0	143.346	61.2516
P62917	60S ribosomal protein L8	RPL8	RL8_HUMAN		0.0483684	1521.13	1405.64	1968.51	2632.67			1648.93	2626.79	4125.47	685.019	354.147	1404.35	1135.51	467.238	1516.87	1882.39	739.534	1390.96	1054.53	1898.44	2603.51	1347.94	1418.65	1903.5	910.923	1027.6	1067.42	2255.04	1257.96	1461.13	562.599	1199.83	1211.44	2862.53	1308.31	779.459	1852.46	685.253	1087.09	1039.6	1327.71	903.964	1707.03	2190.06
P62937	Peptidyl-prolyl cis-trans isomerase A	PPIA	PPIA_HUMAN		0.0029112	327.05	618.445	882.013	954.135			545.775	76.4737	824.329	202.914	255.31	321.078	394.75	0	0	454.846	306.284	676.91	428.598	0	0	364.269	407.562	549.676	231.508	283.76	373.15	497.915	0	459.53	174.578	170.311	0	559.771	0	264.887	1106.36	348.71	406.424	662.795	432.482	631.562	944.374	1150.05
P63104	14-3-3 protein zeta/delta	YWHAZ	1433Z_HUMAN		0.789654	834.381	912.56	893.12	848.543			1869.34	392.659	1306.74	443.654	951.228	1312.33	923.011	647.963	344.197	919.912	427.726	1165.26	1351.24	427.809	303.853	1105.99	561.928	871.592	1060.13	462.23	1087.18	420.409	1385.89	1124.05	967.782	1110.48	1380.53	426.946	838.386	1012.55	814.239	1264.27	1051.5	1221.62	614.916	440.905	655.051	658.536
P63167	Dynein light chain 1, cytoplasmic	DYNLL1	DYL1_HUMAN		0.0460525	89.233	77.0341	42.8621	0			0	0	0	105.108	0	0	162.261	686.532	0	152.1	0	0	186.395	194.866	130.509	0	154.388	0	190.967	0	0	0	0	252.587	0	227.809	0	151.49	135.887	231.396	356.09	234.819	0	0	210.736	0	0	0
P63173	60S ribosomal protein L38	RPL38	RL38_HUMAN		0.157753	158.576	115.333	108.21	124.132			210.472	0	29.0434	145.199	54.2494	204.561	345.189	0	210.338	185.889	267.864	193.468	157.125	158.101	267.695	151.57	154.258	275.602	171.591	150.164	156.293	0	126.181	109.953	151.492	132.38	167.347	256.356	38.7219	178.273	228.822	137.249	94.1874	138.166	154.062	39.6991	0	43.2067
P63220	40S ribosomal protein S21	RPS21	RS21_HUMAN		0.447837	122.83	98.4013	79.245	157.937			309.608	0	416.83	0	93.1924	246.941	0	0	0	0	162.992	220.238	167.39	0	317.265	137.113	0	266.226	0	172.495	191.978	0	213.99	196.704	0	140.069	0	0	0	166.982	221.635	0	161.22	266.75	0	0	190.869	119.39
P63241	Eukaryotic translation initiation factor 5A-1	EIF5A	IF5A1_HUMAN		0.0174869	99.1886	94.0194	59.5281	153.987			241.24	0	213.79	86.094	84.376	233.756	0	0	0	0	190.587	132.658	154.266	209.347	0	0	0	233.12	149.261	116.938	136.716	0	200.485	178.314	0	0	0	0	139.183	154.68	203.8	115.824	0	158.615	195.476	0	0	125.95
P63244	Receptor of activated protein C kinase 1	RACK1	RACK1_HUMAN		0.132835	370.583	280.731	256.643	317.152			872.472	97.7	277.817	296.873	183.438	468.216	365.184	341.985	388.303	480.453	359.415	426.856	372.315	561.512	619.82	345.159	241.062	468.128	272.47	250.183	346.08	117.377	271.154	505.928	302.251	401.805	324.563	576.251	239.093	214.024	624.547	259.242	349.22	377.402	207.411	48.1001	217.885	63.0804
P67809	Nuclease-sensitive element-binding protein 1	YBX1	YBOX1_HUMAN		0.53196	84.0118	75.8961	46.7235	70.8979			348.317	0	27.0545	0	45.8816	86.3469	81.7287	0	0	140.668	113.481	116.602	100.712	157.972	0	113.549	119.257	67.7843	115.613	95.445	117.848	0	178.775	211.693	145.866	152.257	136.585	137.052	0	0	345.928	0	56.9297	83.8946	91.3427	0	0	0
P67812	Signal peptidase complex catalytic subunit SEC11A	SEC11A	SC11A_HUMAN		0.0726161	31.5994	19.2232	12.9005	38.6585			0	20.1712	39.6875	53.0052	0	0	79.4847	0	0	0	0	77.881	58.2383	0	177.38	0	74.7812	114.559	0	0	0	0	0	0	0	0	36.1622	108.043	0	0	0	0	0	0	27.3999	9.42016	0	17.2291
P67936	Tropomyosin alpha-4 chain	TPM4	TPM4_HUMAN		0.484944	563.128	824.134	913.657	800.998			1975.21	0	496.526	0	2041.38	1812.99	1477.93	0	0	0	0	0	1757.41	0	0	0	0	0	0	0	2827.37	0	0	927.486	4984.91	1563.83	0	1193.45	0	1448.37	0	0	1680.42	1479.05	0	0	0	534.118
P68036	Ubiquitin-conjugating enzyme E2 L3	UBE2L3	UB2L3_HUMAN		0.48	42.4303	44.9591	29.7032	37.4246			113.995	0	4.64732	39.0613	60.7837	71.8644	0	0	0	58.3815	0	96.4306	96.8052	73.3682	0	73.7794	72.7017	78.7902	0	46.3517	46.5058	0	0	80.3233	0	97.9333	71.566	0	68.2681	49.0957	171.399	95.0489	51.7946	61.1741	82.0605	0	0	7.83643
P68104	Elongation factor 1-alpha 1	EEF1A1	EF1A1_HUMAN		0.89197	1313.13	1367.65	1544.22	1359.97			3683.43	1334.68	2534.01	323.772	1284.35	1468.32	805.845	2017.7	1039.63	1949.16	1530.23	1611.11	833.172	988.319	1453.61	793.383	1147.14	905.816	673.129	626.557	946.307	939.153	1220.26	1667.55	1802.52	1161.67	1355.77	1379.9	1340.94	680.382	1563.42	838.62	668.459	1156.91	971.042	1268.3	3040.3	1264.64
P68366	Tubulin alpha-4A chain	TUBA4A	TBA4A_HUMAN		0.0205601	622.627	470.685	346.629	316.616			2168.02	248.883	402.772	204.935	1261.81	775.36	443.409	2681.28	273.193	537.47	448.077	457.198	845.417	852.169	108.249	497.595	0	0	395.832	417.006	679.131	0	699.887	343.643	976.534	500.015	729.322	307.422	604.035	183.303	1173.85	781.865	453.65	509.05	222.61	0	0	0
P68371	Tubulin beta-4B chain	TUBB4B	TBB4B_HUMAN		0.127008	761.246	606.01	525.389	451.07			2129.03	0	403.71	0	1185.32	862.276	461.187	2761.16	761.424	749.465	456.702	612.44	789.325	1034.36	622.433	749.67	388.52	381.512	549.518	630.887	740.349	478.117	884.832	544.326	1097.08	850.386	709.437	828.417	630.325	590.535	0	787.547	558.327	658.343	551.654	234.468	609.993	330.626
P68402	Platelet-activating factor acetylhydrolase IB subunit beta	PAFAH1B2	PA1B2_HUMAN		0.00282192	239.186	198.991	101.568	89.3354			298.491	0	27.7864	121.141	104.578	258.39	174.912	763.21	394.501	372.987	0	212.287	292.114	538.058	425.959	427.147	0	291.727	189.849	221.865	147.099	0	449.954	213.333	221.75	230.629	227.358	506.883	338.254	379.234	331.101	265.677	233.442	217.178	465.556	27.8215	93.938	0
P68431	Histone H3.1	HIST1H3A	H31_HUMAN		0.341294	7101.63	6530.59	5384.9	12567.1			0	12459.3	23087.1	18904.3	0	22423.4	0	0	0	0	0	0	0	0	35718.4	16354.5	0	0	19041.2	0	0	8247.64	0	0	17721.3	22524.6	0	0	0	0	15174	0	0	0	0	0	7059.22	0
P68871	Hemoglobin subunit beta	HBB	HBB_HUMAN		0.16746	32093.7	31838.1	24693.8	26938.4			33980.5	12102.1	19077.6	33669.7	107439	25052.5	52079.9	25497.5	16255.8	22466.4	33739.2	36514.8	41230.1	19104.9	13111.4	31972.3	105382	17831.4	14794.3	13508.7	20953.4	10298.1	21848.1	31766.6	24852.8	19274.1	21583.1	44118.8	90169.9	16025.7	26535.1	19960	8606.64	50283.4	27334.7	62675.5	30922.7	10299.9
P69905	Hemoglobin subunit alpha	HBA1	HBA_HUMAN		0.393531	11828	15286.9	8454.82	14047.7			9668.73	8371.71	13891	11010.8	46218.9	7688.38	26759	7644.31	2818.52	3678.68	12448.3	14402.4	9746.28	5136.98	5952.99	7944.87	37957.8	7919.51	4761.33	5743.19	8427.81	2024.04	5917.18	15211.4	7087.37	5339.58	7516.88	12078.3	30082.9	3698.83	8095.16	5358.43	3670.96	15420.1	6126.32	55732.3	8162.09	11852.2
P78371	T-complex protein 1 subunit beta	CCT2	TCPB_HUMAN		0.468752	21.0413	25.0118	14.0775	20.7691			21.713	0	0	0	0	76.4385	67.9865	0	97.0851	0	43.0309	0	0	0	0	0	0	0	0	66.0955	90.5592	0	0	0	0	0	0	0	0	0	214.02	167.912	54.434	54.9883	0	0	0	0
P78417	Glutathione S-transferase omega-1	GSTO1	GSTO1_HUMAN		0.0382714	128.753	149.261	89.0724	92.5764			151.171	0	52.2541	155.783	184.92	210.54	192.949	107.414	88.2206	155.676	205.89	156.626	208.881	140.076	92.4685	89.3834	0	156.564	133.817	168.321	181.621	0	250.359	165.476	116.523	179.408	214.874	177.42	227.785	207.333	207.214	181.449	175.831	158.68	126.542	44.8463	0	31.1824
P78527	DNA-dependent protein kinase catalytic subunit	PRKDC	PRKDC_HUMAN		0.730002	277.685	330.325	181.737	253.677			240.044	13.8236	581.509	0	133.293	0	70.4862	143.412	0	0	0	224.997	511.861	0	0	0	2756.76	966.359	246.758	0	219.768	0	967.066	275.941	304.862	956.645	1066.46	0	659.578	13.577	0	992.303	46.9674	358.173	1092.4	0	0	977.902
P78540	Arginase-2, mitochondrial	ARG2	ARGI2_HUMAN		0.120303	67.4581	57.3187	12.4732	48.0279			0	0	59.3632	125.293	0	0	0	0	0	125.007	83.9931	81.7169	0	496.375	0	68.3379	233.399	22.2233	0	59.3632	69.644	59.3632	0	251.307	0	223.233	0	0	0	0	723.07	0	0	0	0	0	0	0
P80188	Neutrophil gelatinase-associated lipocalin	LCN2	NGAL_HUMAN		0.353759	29.5004	30.4875	24.1999	15.1329			0	0	41.0478	0	0	26.1332	42.1853	0	0	45.6091	84.3736	64.2537	150.866	31.5296	0	0	0	46.8219	94.8739	0	21.3156	0	0	33.1721	0	82.1107	423.144	0	0	40.9359	0	0	0	0	89.2442	0	0	0
P80404	4-aminobutyrate aminotransferase, mitochondrial	ABAT	GABT_HUMAN		0.251757	60.116	80.6673	27.4585	32.1455			273.717	0	0	40.9388	20.1371	7.54363	0	109.084	31.5884	123.709	37.1716	73.4459	0	276.68	0	47.3456	97.1918	51.058	0	57.3124	75.6286	0	326.842	101.752	51.4305	186.918	0	216.929	33.9581	90.8025	721.441	61.5764	0	0	33.8474	0	0	31.0422
P80723	Brain acid soluble protein 1	BASP1	BASP1_HUMAN		0.183549	35.9689	54.0473	22.5202	33.6547			109.616	0	16.8845	92.8716	22.8713	59.6242	0	0	0	0	5.8315	66.5697	32.0644	49.1463	0	44.292	71.9628	42.2025	54.8418	68.6456	53.8913	0	45.4219	143.221	0	206.406	86.1947	0	83.8123	107.92	117.322	117.642	0	96.3997	40.5362	0	0	0
P82930	28S ribosomal protein S34, mitochondrial	MRPS34	RT34_HUMAN		0.0611194	24.1935	29.5032	20.6492	55.8724			0	0	7.63121	19.4089	0	48.7829	0	58.1648	0	49.0862	38.9838	111.19	27.469	0	0	0	39.2898	49.5596	20.881	22.1699	39.6394	0	79.4254	83.3276	23.37	46.2401	35.7357	0	0	0	98.5527	0	42.0962	23.1019	0	0	0	0
P82979	SAP domain-containing ribonucleoprotein	SARNP	SARNP_HUMAN		0.191546	20.363	29.7862	16.9521	41.5882			95.1425	0	95.4014	0	0	90.4212	47.1058	0	0	0	88.2324	31.6832	0	0	0	0	0	0	0	0	0	0	81.4474	0	0	0	68.923	0	0	0	0	0	51.0143	0	0	0	0	5.82142
P83731	60S ribosomal protein L24	RPL24	RL24_HUMAN		0.708877	157.245	182.61	176.347	174.832			480.285	0	190.162	91.2552	0	244.165	240.114	0	243.166	271.861	0	278.332	0	260.129	363.567	0	179.508	242.608	125.574	160.416	88.2468	0	283.225	245.343	270.971	172.387	218.102	345.669	0	120.599	337.943	153.47	201.535	194.624	202.847	0	760.107	0
P83881	60S ribosomal protein L36a	RPL36A	RL36A_HUMAN		0.0672581	265.202	256.051	333.909	484.092			0	278.303	387.531	120.161	125.686	395.188	222.886	219.161	420.43	493.615	145.31	381.535	324.877	0	415.374	321.771	285.422	391.041	262.345	205.6	191.811	246.392	341.329	322.501	207.951	276.458	311.759	486.768	258.465	205.977	0	205.591	350.558	301.401	325.956	149.88	0	174.692
P84085	ADP-ribosylation factor 5	ARF5	ARF5_HUMAN		0.944562	299.961	232.746	260.523	217.7			667.848	164.016	114.577	467.075	298.999	0	0	1422.73	464.033	525.075	0	541.883	0	0	0	486.434	0	519.119	489.247	438.103	0	0	568.768	0	0	0	561.942	1125.3	0	0	0	0	0	532.587	752.551	74.9881	117.839	101.198
P84090	Enhancer of rudimentary homolog	ERH	ERH_HUMAN		0.476404	73.6955	50.004	48.4596	51.1408			189.681	0	12.0051	69.0585	72.8893	157.687	0	0	0	0	160.369	81.2437	0	229.094	0	134.565	120.267	176.152	0	110.306	107.982	0	0	118.573	153.603	0	0	0	0	162.751	31.3781	0	112.37	0	0	0	0	26.6592
P84098	60S ribosomal protein L19	RPL19	RL19_HUMAN		0.435221	244.278	239.422	339.487	471.718			333.369	0	557.741	144.677	179.659	228.246	155.303	0	510.894	532.386	120.802	218.363	81.1696	420.846	637.834	192.377	241.515	243.922	158.806	275.363	140.848	0	449.845	243.153	173.479	208.939	229.344	516.092	416.09	261.164	87.5481	235.327	184.02	171.654	240.767	0	405.26	0
P84103	Serine/arginine-rich splicing factor 3	SRSF3	SRSF3_HUMAN		0.495292	109.515	91.3441	108.02	111.764			359.688	0	255.39	0	105.612	220.292	0	281.097	192.679	0	0	179.589	0	251.542	0	141.586	0	104.754	130.338	186.766	0	0	122.532	204.81	159.096	188.878	0	0	0	0	0	0	193.15	0	0	0	96.5934	0
P84243	Histone H3.3	H3F3A	H33_HUMAN		0.158669	17682.4	15085.6	12765.5	19096.6			12598.2	0	23087.1	19870.3	9480.58	22810.8	26357.5	32564.4	30082.8	24767.8	13408.3	22014.3	20835.3	24091.3	0	0	23644.1	32277.5	22022.4	14855.7	14244.4	0	18934.7	23231.1	18607.1	23965.7	22804	0	16623.9	22160.3	16538.5	19802.6	30936.2	21074.9	24213.3	7856.42	0	10524.5
P98160	Basement membrane-specific heparan sulfate proteoglycan core protein	HSPG2	PGBM_HUMAN		0.224602	108.127	65.7236	86.4562	60.7404			46.0304	62.402	82.5002	115.342	86.9353	0	84.2262	343.492	115.832	65.2656	143.377	114.367	125.995	28.9886	52.4618	65.321	28.4733	96.514	99.6202	78.3438	154.757	388.552	49.225	123.939	173.472	40.6943	42.0977	0	53.2055	85.4717	12.6296	79.3328	161.739	92.2899	72.4076	7.58539	0	20.0819
P98179	RNA-binding protein 3	RBM3	RBM3_HUMAN		0.0057975	6.65633	1.58957	5.07911	23.3253			0	0	15.7626	0	0	54.6763	0	0	0	0	0	42.1921	0	0	0	33.8084	0	0	0	0	0	0	0	0	0	0	0	0	0	0	0	0	0	0	0	0	0	10.2152
P99999	Cytochrome c	CYCS	CYC_HUMAN		0.0214405	139.596	154.663	128.242	227.533			444.069	0	64.4234	112.616	87.8517	219.079	68.8067	341.44	0	160.919	96.4949	236.033	120.882	96.2085	123.795	157.957	146.606	209.957	90.1696	149.207	144.604	0	199.943	224.589	231.865	152.292	155.002	314.169	150.229	134.292	153.996	175.935	85.4995	133.692	90.3736	78.7058	0	125.002
Q00169	Phosphatidylinositol transfer protein alpha isoform	PITPNA	PIPNA_HUMAN		0.343105	25.0614	13.4018	18.7337	8.15154			0	23.9718	0	50.0724	0	0	0	81.7352	0	69.6292	0	0	0	76.9369	0	81.1267	0	47.5709	33.8384	48.9719	37.4981	0	0	43.4045	0	0	0	0	0	72.1644	0	0	35.7708	42.0973	70.4951	0	0	0
Q00325	Phosphate carrier protein, mitochondrial	SLC25A3	MPCP_HUMAN		0.888733	417.159	458.15	568.439	383.932			541.346	380.677	215.333	260.787	200.813	181.671	116.637	756.133	283.663	481.734	878.407	304.716	456.807	487.255	387.21	753.225	509.392	270.663	220.814	315.184	214.141	960.893	637.794	327.957	291.162	392.282	286.198	501.156	293.756	407.159	637.999	435.562	150.322	223.948	422.647	162.632	826.036	259.387
Q00577	Transcriptional activator protein Pur-alpha	PURA	PURA_HUMAN		0.258395	110.121	97.4492	85.5001	73.5167			124.423	0	21.6556	66.3218	77.1178	94.4798	85.2888	157.081	115.727	113.117	115.134	121.272	131.031	126.617	203.279	115.893	96.2244	114.307	150.33	110.494	134.218	148.659	170.75	167.612	76.7402	153.712	127.523	105.888	105.717	116.669	248.323	152.992	141.128	94.9003	102.746	0	204.057	0
Q00610	Clathrin heavy chain 1	CLTC	CLH1_HUMAN		0.0439238	59.7573	46.6499	45.897	16.0911			175.25	0	7.30879	36.1589	48.3817	0	33.3278	445.615	47.6567	82.1355	39.7803	42.1753	0	70.6934	0	57.5869	50.8372	25.0751	90.1092	32.5347	30.0349	0	43.8771	28.2261	283.51	84.5075	80.4331	99.1911	56.2706	54.0023	87.2876	50.7942	23.934	23.6937	56.2902	0	0	0
Q00688	Peptidyl-prolyl cis-trans isomerase FKBP3	FKBP3	FKBP3_HUMAN		0.419367	36.0252	28.0377	15.3711	39.5044			191.861	0	0	0	0	18.4959	34.4589	0	100.249	0	0	96.2004	69.9359	0	0	0	97.2393	37.3853	40.4691	0	106.259	0	46.3738	34.4845	0	146.206	105.523	0	0	0	43.5382	89.9015	0	103.562	0	0	0	0
Q00796	Sorbitol dehydrogenase	SORD	DHSO_HUMAN		0.668963	696.898	696.993	520.803	644.161			4827.89	257.688	351.794	280.897	570.679	244.03	198.07	982.593	729.938	794.294	339.725	502.676	318.023	1328.95	761.237	581.494	452.343	332.201	280.717	568.487	498.396	129.635	1609.95	615.007	646.306	1218.7	656.341	1582.17	563.613	542.458	2452.68	104.244	65.5815	422.376	728.019	150.455	489.699	583.717
Q00839	Heterogeneous nuclear ribonucleoprotein U	HNRNPU	HNRPU_HUMAN		0.15115	64.1792	48.7955	66.1147	59.173			256.105	0	123.029	13.8622	77.5383	134.244	25.7765	315.132	34.8226	51.4265	15.2503	66.4538	0	54.1179	0	46.877	36.8001	32.4857	57.3264	32.2669	38.4267	0	58.1927	58.8634	144.33	71.5375	127.753	0	63.4671	35.6232	114.973	68.1427	65.9987	46.8811	59.866	55.1482	0	0
Q01082	Spectrin beta chain, non-erythrocytic 1	SPTBN1	SPTB2_HUMAN		0.650794	36.419	37.7226	26.8127	24.9073			39.4527	0	8.51919	33.518	17.4842	46.2702	22.9638	172.237	41.7054	36.8378	48.8237	45.6451	37.5748	41.5326	0	45.6535	0	41.2731	47.5444	39.4782	34.7049	0	47.9122	54.239	86.0575	44.2373	55.1221	0	0	36.8202	41.4742	50.2295	27.3071	59.2677	38.8303	0	0	0
Q01105	Protein SET	SET	SET_HUMAN		0.403523	95.3761	91.9642	115.285	159.667			244.322	0	0	0	0	249.713	188.179	0	0	250.828	237.3	225.603	118.299	0	0	0	0	206.523	239.704	76.4756	61.3276	0	205.062	223.228	0	62.4069	193.956	0	121.419	0	101.549	0	238.984	164.083	0	0	0	0
Q01130	Serine/arginine-rich splicing factor 2	SRSF2	SRSF2_HUMAN		0.245835	96.1339	66.8519	148.044	111.797			0	91.9541	139.489	53.2784	0	169.528	0	0	213.551	126.864	0	114.945	121.204	0	502.331	102.059	0	223.336	105.555	150.85	0	0	0	0	0	0	0	0	0	0	0	0	140.868	0	0	0	0	154.877
Q01469	Fatty acid-binding protein, epidermal	FABP5	FABP5_HUMAN		0.831302	294.811	221.337	258.2	232.023			1998.71	0	0	133.169	114.524	253.992	108.683	186.191	122.401	383.359	52.3328	0	115.442	1788.12	386.419	73.3464	119.317	177.066	134.236	166.597	171.946	0	1433.36	108.43	418.583	222.92	149.214	337.455	151.873	133.351	298.62	65.5471	0	0	290.979	0	0	0
Q01518	Adenylyl cyclase-associated protein 1	CAP1	CAP1_HUMAN		0.0949019	121.09	141.222	76.8754	80.6353			299.381	0	14.8644	72.4575	168.16	350.902	57.8343	76.0437	55.5434	100.447	54.3046	86.3392	302.469	95.8923	0	109.846	103.429	153.581	158.818	108.627	160.382	134.655	254.032	130.629	292.495	99.2579	369.179	98.1818	86.6177	262.125	291.957	370.049	123.054	160.679	194.778	23.5116	0	12.5575
Q01813	ATP-dependent 6-phosphofructokinase, platelet type	PFKP	PFKAP_HUMAN		0.34765	50.3582	39.6446	34.0656	33.3951			63.7854	0	187.726	0	60.4817	51.7661	0	301.031	54.8984	61.4848	57.4016	34.9918	0	52.7154	0	59.3293	0	0	36.1355	42.3099	43.8249	0	74.4381	24.838	58.6673	44.2729	58.7528	0	91.0515	0	52.2825	70.1443	34.3714	33.2436	0	0	0	88.4217
Q01955	Collagen alpha-3(IV) chain	COL4A3	CO4A3_HUMAN		0.514838	73.8813	83.3023	66.1397	63.8862			0	0	237.642	0	224.843	0	0	0	0	0	120.452	160.985	0	0	0	144.865	60.4861	222.492	333.104	120.52	0	0	112.401	281.128	232.653	79.5562	0	0	133.749	0	22.1261	67.5274	488.318	0	132.825	0	50.51	0
Q01995	Transgelin	TAGLN	TAGL_HUMAN		0.0437176	11075.7	10319.4	9538.94	7124.16			6513.45	8266.44	9197.59	11282.9	14797.9	7667.27	12710.6	11695.9	14977.2	7932.56	12176.7	10620.8	14222.3	7206.01	8778.98	11250.8	5864.93	10200.2	13258.1	13762.8	19201.5	12081.2	9018.55	13499.3	15652.4	9084.34	13427.1	6112.85	13274.8	14146.8	8114.58	13595.2	15571.8	25262	7806.52	4328.52	13770.6	6280.05
Q02083	N-acylethanolamine-hydrolyzing acid amidase	NAAA	NAAA_HUMAN		0.141488	73.3202	48.1364	27.2313	22.3015			73.9597	3.53594	3.42914	183.221	72.4135	46.5986	0	0	0	64.3609	153.933	0	44.5932	266.351	322.17	0	206.804	0	42.5419	104.483	24.6502	0	95.2412	31.4882	18.0149	34.5449	0	238.038	0	213.629	69.7797	0	0	0	68.374	0	0	0
Q02218	2-oxoglutarate dehydrogenase, mitochondrial	OGDH	ODO1_HUMAN		0.184931	16.6621	20.8044	8.69203	10.034			103.863	0	0	0	52.4242	38.7933	0	0	0	0	0	0	48.7322	0	0	0	0	0	47.0878	29.5382	46.1273	0	89.3717	27.327	96.3208	40.7686	57.9896	0	53.3327	44.763	0	0	0	0	0	0	0	0
Q02252	Methylmalonate-semialdehyde dehydrogenase [acylating], mitochondrial	ALDH6A1	MMSA_HUMAN		0.259687	109.46	125.189	94.5488	88.1345			656.561	0	187.095	57.7197	70.851	48.848	39.1028	161.125	0	151.976	34.0863	119.36	7.09667	207.36	168.433	110.03	116.673	47.2237	38.5922	54.8005	131.177	0	340.171	160.771	102.591	191.22	121.402	266.672	131.632	118.943	406.492	47.5034	0	56.6438	112.534	7.23345	0	71.9618
Q02338	D-beta-hydroxybutyrate dehydrogenase, mitochondrial	BDH1	BDH_HUMAN		0.155288	4.22429	5.11136	7.86337	14.4657			73.4065	0	0	0	0	0	0	0	0	0	0	4.04063	0	0	0	0	0	0	0	0	15.4873	0	44.0495	23.8493	29.5238	0	0	0	0	0	0	0	0	0	0	0	0	0
Q02543	60S ribosomal protein L18a	RPL18A	RL18A_HUMAN		0.983796	304.789	289.866	613.522	301			408.901	70.4391	196.749	159.787	154.663	378.765	0	326.01	461.591	583.348	171.67	351.816	337.013	430.245	0	181.894	388.481	407.304	274.134	233.43	273.225	915.893	360.701	319.965	317.634	253.46	343.08	538.493	396.281	271.026	503.635	168.525	220.535	325.477	329.164	115.176	0	239.62
Q02790	Peptidyl-prolyl cis-trans isomerase FKBP4	FKBP4	FKBP4_HUMAN		0.0823694	7.97783	8.65543	6.01184	11.4994			123.07	0	0	0	8.69369	0	0	0	0	0	0	0	0	21.7002	0	0	0	0	22.0482	0	0	0	43.518	0	40.6415	0	0	0	0	0	67.4756	0	0	0	0	0	0	31.9609
Q02818	Nucleobindin-1	NUCB1	NUCB1_HUMAN		0.586987	56.0428	57.6909	49.7132	60.945			195.694	0	0	43.5184	19.1035	46.2979	33.0658	53.6062	0	35.7581	0	49.6521	29.7159	139.502	118.998	67.7277	100.208	106.917	66.5017	61.9824	64.6923	0	69.7352	88.2687	51.9885	111.354	40.9234	119.717	52.9834	53.6834	147.745	65.1401	51.7208	45.0394	84.5686	0	0	0
Q02878	60S ribosomal protein L6	RPL6	RL6_HUMAN		0.299392	352.069	377.164	653.939	420.783			962.886	64.3864	288.835	194.436	207.02	471.87	182.398	594.103	384.764	507.486	113.878	322.702	248.605	248.959	195.147	333.755	512.648	647.404	384.149	371.484	255.038	253.557	512.865	426.157	749.766	517.364	470.589	717.05	299.341	336.882	399.423	418.3	170.856	375.732	500.13	81.3687	463.336	210.697
Q02978	Mitochondrial 2-oxoglutarate/malate carrier protein	SLC25A11	M2OM_HUMAN		0.303617	211.981	171.364	175.563	151.731			282.912	38.6722	65.184	214.319	129.512	127.579	120.265	362.476	186.569	221.861	216.644	264.822	143.324	202.076	488.412	255.238	299.551	178.032	209.848	256.143	194.84	205.297	219.414	216.406	113.245	234.291	134.3	460.115	168.023	314.272	348.026	216.19	123.461	152.918	202.111	0	209.606	38.9502
Q03154	Aminoacylase-1	ACY1	ACY1_HUMAN		0.565993	27.2786	32.3247	26.8404	37.3332			230.471	0	19.4442	0	0	0	0	0	0	0	0	0	0	139.92	61.2228	35.181	0	0	41.0166	29.4987	43.3763	0	77.2391	48.0536	0	133.489	0	186.421	0	53.0341	83.87	0	0	0	0	0	0	19.1998
Q03252	Lamin-B2	LMNB2	LMNB2_HUMAN		0.0537898	135.326	170.417	218.507	112.721			133.962	106.413	157.697	108.635	82.4298	83.0419	132.915	417.699	210.013	152.584	86.7782	71.2916	128.651	90.8572	197.97	173.629	111.18	166.166	159.957	82.4715	50.2131	72.6221	115.3	184.188	251.714	223.243	136.18	84.4532	163.08	167.4	120.694	184.987	337.49	100.975	179.416	326.351	555.475	159.69
Q04609	Glutamate carboxypeptidase 2	FOLH1	FOLH1_HUMAN		0.0671908	16.7429	86.289	79.574	174.541			0	0	32.3062	0	0	0	0	0	0	0	73.4712	0	0	0	0	0	0	70.9598	191.606	0	0	0	0	171.972	205.563	79.3926	0	0	0	72.3923	898.536	0	0	0	0	0	0	0
Q04695	Keratin, type I cytoskeletal 17	KRT17	K1C17_HUMAN		0.575987	1124.8	784.679	1224.1	1244.91			2651.46	3116.66	3041.31	1898.64	853.953	2092.15	2005.97	2361.02	1185.49	0	0	1776.34	166.783	0	0	0	176.566	0	1394.98	526.742	1497.61	0	1744.35	0	493.212	3186.27	0	0	0	409.308	402.265	1157.03	1178.51	1484.44	1707.47	0	0	0
Q04760	Lactoylglutathione lyase	GLO1	LGUL_HUMAN		0.174327	242.411	213.035	138.801	195.892			193.95	213.322	153.053	213.322	111.863	204.444	213.322	906.413	192.955	177.226	252.529	237.522	158.939	223.097	723.247	164.205	167.645	269.674	132.233	283.823	140.264	0	167.733	227.389	507	177.722	214.858	417.192	0	118.804	390.349	237.96	347.195	149.555	264.053	0	0	36.2729
Q04837	Single-stranded DNA-binding protein, mitochondrial	SSBP1	SSBP_HUMAN		0.258247	176.47	134.059	175.834	308.92			157.506	0	231.482	0	0	167.283	308.637	0	140.142	431.243	431.786	278.696	0	487.954	0	464.201	183.67	0	227.634	0	372.099	0	234.515	309.235	0	0	0	0	0	146.26	204.746	455.245	169.271	487.981	0	0	0	215.133
Q04917	14-3-3 protein eta	YWHAH	1433F_HUMAN		0.410739	394.765	405.309	518.606	632.941			1284.88	0	1288.16	263.344	619.97	0	679.891	0	0	0	0	923.338	798.044	129.54	0	738.89	378.641	0	727.871	151.913	700.358	0	834.228	803.689	0	586.003	679.239	175.978	105.594	500.022	270.222	727.025	755.87	1012.65	0	0	0	0
Q05682	Caldesmon	CALD1	CALD1_HUMAN		0.478892	234.333	283.385	339.809	261.863			185.654	676.233	332.581	121.669	309.938	120.15	215.228	230.615	446.998	170.666	236.244	260.466	277.162	110.925	0	142.593	86.513	113.785	344.246	213.607	445.165	114.896	260.598	220.219	517.252	206.851	400.743	61.522	362.54	260.574	203.598	256.172	176.775	381.866	205.067	301.003	610.38	333.313
Q05707	Collagen alpha-1(XIV) chain	COL14A1	COEA1_HUMAN		0.912707	239.316	295.294	316.53	308.403			52.552	107.837	234.558	226.906	302.745	194.558	317.916	54.3867	128.433	368.386	419.529	242.004	304.904	301.16	0	313.133	182.437	352.613	333.738	228.466	204.926	393.77	517.943	758.777	330.427	398.053	307.26	0	186.325	162.086	83.9608	504.195	862.046	569.652	52.1119	161.623	125.781	66.8511
Q06323	Proteasome activator complex subunit 1	PSME1	PSME1_HUMAN		0.280423	172.687	190.034	169.55	132.787			439.522	0	85.5145	78.2554	133.457	473.857	0	519.133	109.275	285.123	111.775	201.189	223.196	147.721	0	268.841	214.534	109.549	114.866	156.071	127.23	0	169.359	124.762	278.833	161.319	285.725	293.189	150.41	235.904	304.821	210.113	204.021	199.79	198.227	176.166	0	347.365
Q06828	Fibromodulin	FMOD	FMOD_HUMAN		0.795687	31.7489	36.1011	31.774	34.5198			32.7491	47.4664	0	0	50.2216	0	0	0	0	0	0	52.4661	55.4592	76.2572	0	67.375	65.5331	60.548	49.7095	73.3881	67.3022	0	0	68.3125	91.5492	56.5883	44.5538	178.525	0	68.7443	0	33.917	39.9312	80.4355	0	5.54003	0	16.2758
Q06830	Peroxiredoxin-1	PRDX1	PRDX1_HUMAN		0.0815308	544.336	675.003	586.718	614.613			1045.48	581.165	777.438	349.127	581.664	815.521	564.396	803.922	232.722	430.112	414.109	426.581	643.474	420.922	501.621	421.246	287.305	373.476	440.941	612.949	781.346	469.89	881.951	446.77	495.245	624.317	748.21	1158.64	621.843	667.274	1093.26	649.565	483.964	481.219	614.366	206.319	785.663	877.214
Q07020	60S ribosomal protein L18	RPL18	RL18_HUMAN		0.153529	559.269	470.53	454.657	664.322			745.047	372.597	1099.07	254.404	218.768	681.322	580.952	313.762	705.679	801.058	851.792	780.971	541.955	437.149	851.397	318.548	598.669	632.126	416.589	405.622	426.195	270.233	509.457	550.329	469.406	633.374	420.945	727.272	491.054	270.054	800.728	324.135	317.947	528.351	633.843	141.559	721.013	552.842
Q07021	Complement component 1 Q subcomponent-binding protein, mitochondrial	C1QBP	C1QBP_HUMAN		0.868603	55.1504	51.9452	47.0111	70.0178			231.394	0	0	54.261	36.2562	100.934	49.9032	0	0	0	0	222.118	0	49.2593	0	0	0	203.866	93.192	54.6763	117.449	0	123.767	209.287	0	0	63.6366	0	0	91.4531	72.5405	0	60.4367	113.474	78.769	0	0	0
Q07507	Dermatopontin	DPT	DERM_HUMAN		0.755523	1055.95	1035.68	1025.1	1108			0	1364.05	1373.4	874.402	681.158	524.972	1594.69	571.246	192.784	982.491	1577.17	1093.55	931.997	538.164	0	877.888	1606.27	1612.98	192.468	717.045	878.119	5046	631.398	1054.84	261.418	198.43	880.475	195.166	1056.91	956.944	592.788	911.711	3640.3	2223.06	245.527	282.565	1374.01	630.649
Q07812	Apoptosis regulator BAX	BAX	BAX_HUMAN		0.00274333	224.179	171.538	44.533	53.5175			172.122	0	0	209.807	328.608	271.8	0	0	0	788.43	65.5873	87.5147	398.853	418.075	894.281	336.822	0	196.508	123.557	384.464	255.514	0	320.698	0	156.772	238.955	216.119	0	318.475	489.551	331.912	469.305	0	396.99	467.915	0	0	0
Q07955	Serine/arginine-rich splicing factor 1	SRSF1	SRSF1_HUMAN		0.619537	22.8126	17.5615	15.5898	17.9984			0	12.2324	24.6014	0	36.9152	74.3002	73.8614	0	0	0	33.9569	69.1321	0	0	0	0	0	74.0787	45.1859	0	57.6128	0	0	0	59.063	0	0	0	0	0	127.035	0	83.1112	0	0	0	0	0
Q07960	Rho GTPase-activating protein 1	ARHGAP1	RHG01_HUMAN		0.0598362	114.334	156.92	186.108	127.21			253.826	95.9438	95.1888	0	105.575	126.171	118.688	0	0	153.612	122.601	174.57	65.0285	106.025	108.882	111.326	120.1	59.7373	89.4063	44.39	91.7465	472.526	83.703	162.62	107.891	82.3386	137.859	206.59	132.041	88.0811	167.855	305.238	171.528	114.441	92.6637	63.9456	0	53.7224
Q08209	Serine/threonine-protein phosphatase 2B catalytic subunit alpha isoform	PPP3CA	PP2BA_HUMAN		0.0910354	19.6941	29.246	12.6554	18.4534			126.818	0	0	0	32.7948	35.8985	0	0	34.6961	0	42.1686	35.3278	0	0	0	0	42.1567	18.8378	32.7046	0	31.8676	0	54.7887	27.5593	59.0581	54.73	55.7763	26.9026	34.9599	43.6615	105.725	0	0	37.325	34.509	0	0	0
Q08211	ATP-dependent RNA helicase A	DHX9	DHX9_HUMAN		0.0722662	56.4268	41.2577	20.5596	24.4413			167.637	0	10.9341	0	35.5985	106.863	16.584	293.175	96.1457	130.284	21.2044	19.9166	74.601	98.8422	0	56.6555	45.7983	0	40.7278	26.4217	0	0	136.318	42.5857	160.819	78.9235	75.7345	60.3395	0	0	140.002	0	61.1959	0	0	21.2506	0	5.80482
Q08257	Quinone oxidoreductase	CRYZ	QOR_HUMAN		0.244334	100.452	69.8833	40.4438	69.4395			23.1576	0	29.6536	0	102.181	130.391	65.5551	0	0	27.7854	167.429	64.2157	33.9779	102.353	0	101.089	87.7656	61.7887	26.8485	86.7584	115.688	983.315	87.1623	125.008	82.9957	101.414	93.2939	25.4805	133.361	23.0002	12.1488	236.31	95.6368	188.074	23.7022	0	0	21.6193
Q08380	Galectin-3-binding protein	LGALS3BP	LG3BP_HUMAN		0.890938	256.927	266.514	222.546	272.188			778.094	181.949	105.052	432.241	107.701	83.8487	95.4354	148.176	281.36	202.855	322.406	377.616	165.01	83.7088	268.601	569.32	159.661	163.791	161.01	501.511	217.996	245.051	205.568	459.087	125.403	233.218	93.4461	108.677	165.35	421.767	374.008	853.55	274.269	551.519	248.961	0	63.5585	13.9228
Q08431	Lactadherin	MFGE8	MFGM_HUMAN		0.970892	24.7941	29.6159	27.3608	17.4081			0	0	0	0	44.7909	0	37.5004	46.6389	57.7261	0	14.1312	79.7544	94.4421	0	0	0	23.7161	0	68.0931	0	78.6771	0	108.245	23.8116	72.203	0	0	0	27.8655	81.5381	0	0	57.0957	153.065	0	0	0	0
Q09666	Neuroblast differentiation-associated protein AHNAK	AHNAK	AHNK_HUMAN		0.834032	111.174	189.543	144.68	135.038			53.726	676.288	106.341	35.3066	19.2842	191.118	33.7303	135.455	0	0	58.5025	40.9681	0	37.4936	0	73.7991	25.3889	0	49.1522	25.1964	23.5386	860.544	40.2358	38.2726	738.794	44.7841	34.6853	0	0	29.4424	0	38.094	52.1407	38.0361	0	0	2571.08	647.997
Q10589	Bone marrow stromal antigen 2	BST2	BST2_HUMAN		0.408537	11.6355	7.68021	4.48581	10.6295			0	17.2831	2.31505	21.317	13.3745	0	0	117.469	0	0	0	0	0	0	0	31.1723	0	15.0554	17.997	19.999	0	0	0	18.4847	0	16.9129	0	0	0	42.6152	0	43.584	0	0	0	0	0	0
Q12765	Secernin-1	SCRN1	SCRN1_HUMAN		0.0188683	24.2413	20.0624	4.49408	14.8792			30.7787	17.8437	43.3049	15.4719	46.4139	36.5029	35.7825	0	50.3746	35.5148	0	36.1456	83.281	0	0	71.5834	0	0	30.3098	0	0	0	0	0	24.2704	32.9237	59.3592	0	0	40.5302	0	67.4823	0	0	0	27.1941	0	12.4618
Q12792	Twinfilin-1	TWF1	TWF1_HUMAN		0.359007	20.5436	68.512	17.2579	28.6018			94.0073	0	15.6525	0	38.784	37.3263	0	0	0	0	0	0	0	60.4155	0	0	0	68.4525	57.9444	31.886	47.4902	0	0	49.5609	84.0471	0	73.7633	0	0	0	92.3166	0	0	72.4949	0	0	0	0
Q12805	EGF-containing fibulin-like extracellular matrix protein 1	EFEMP1	FBLN3_HUMAN		0.824242	32.1076	35.4189	33.0317	45.3225			0	0	3.39473	0	31.7078	0	186.059	0	0	0	74.6096	104.72	99.6156	0	0	0	0	47.0254	56.5062	38.8568	63.8732	0	0	117.813	0	0	0	0	0	0	0	129.466	393.838	0	0	0	0	0
Q12841	Follistatin-related protein 1	FSTL1	FSTL1_HUMAN		0.196557	30.6051	22.4192	47.318	42.1006			0	0	16.9187	0	0	0	0	0	0	0	45.5507	0	0	0	0	0	0	0	0	54.7869	56.7311	499.325	63.2729	90.6267	0	0	0	0	0	0	55.055	0	0	0	0	0	0	0
Q12905	Interleukin enhancer-binding factor 2	ILF2	ILF2_HUMAN		0.0660621	210.571	186.638	154.087	134.164			349.91	20.2017	143.776	184.184	107.268	168.407	171.688	364.02	255.999	214.97	226.412	230.293	282.347	257.5	376.984	128.253	239.413	258.364	217.796	144.879	173.976	115.915	154.835	271.322	220.915	360.226	273.477	224.35	185.994	194.742	376.511	267.294	190.511	210.615	137.448	33.6652	198.979	37.6678
Q12906	Interleukin enhancer-binding factor 3	ILF3	ILF3_HUMAN		0.62694	61.0054	51.7689	43.4177	57.6359			132.672	58.353	73.0974	30.5461	35.4765	103.844	38.4854	225.499	0	67.4452	87.7126	81.6628	46.1649	61.1361	0	48.8551	61.4052	48.1736	71.6543	27.7434	42.1911	0	56.8577	85.1528	170.259	106.354	117.091	0	60.7505	0	107.279	70.7665	105.721	55.7689	52.0976	0	0	0
Q12907	Vesicular integral-membrane protein VIP36	LMAN2	LMAN2_HUMAN		0.467778	24.6258	12.1044	52.0593	20.3789			98.1237	0	0	0	0	51.6831	0	280.407	0	0	29.6668	37.4781	0	0	0	0	0	0	44.4085	0	0	0	0	87.3615	0	30.6131	0	0	0	0	102.651	0	0	37.7501	0	0	0	0
Q12912	Lymphoid-restricted membrane protein	LRMP	LRMP_HUMAN		0.11746	133.244	196.328	208.039	285.765			347.484	178.198	95.5394	0	0	0	0	0	0	0	0	626.686	0	0	0	0	1341.7	0	40.3476	0	52.574	248.847	0	0	0	0	0	0	166.278	0	0	0	0	0	0	372.642	0	42.4844
Q12931	Heat shock protein 75 kDa, mitochondrial	TRAP1	TRAP1_HUMAN		0.00416938	62.1248	44.4184	91.0796	138.059			617.749	0	0	0	0	232.376	203.09	0	0	0	0	24.0778	0	0	0	0	0	16.5888	0	0	0	272.864	0	213.061	716.607	0	0	0	0	0	52.8121	0	0	0	0	0	0	0
Q13011	Delta(3,5)-Delta(2,4)-dienoyl-CoA isomerase, mitochondrial	ECH1	ECH1_HUMAN		0.659804	274.235	268.836	251.56	275.238			585.824	150.093	199.707	348.738	100.916	88.1576	156.606	165.963	230.76	245.047	291.073	233.563	201.734	314.548	623.747	310.016	370.314	258.702	239.349	234.768	249.139	434.398	274.728	221.283	212.98	318.778	137.395	400.201	174.762	284.937	758.178	357.037	110.787	282.317	298.033	22.2417	249.571	223.824
Q13126	S-methyl-5'-thioadenosine phosphorylase	MTAP	MTAP_HUMAN		0.558238	25.8173	23.5845	15.2714	22.7756			41.0548	0	0	0	38.9733	0	33.3387	0	0	34.7805	59.447	61.6673	0	38.7621	0	53.8198	24.1705	56.4223	31.9877	50.2347	43.3209	0	66.6076	0	37.0074	0	44.9374	0	0	57.1914	0	74.8225	55.9255	57.2148	50.7824	0	0	0
Q13151	Heterogeneous nuclear ribonucleoprotein A0	HNRNPA0	ROA0_HUMAN		0.339133	90.2301	69.4483	54.4488	89.3478			247.718	0	52.2189	0	99.7973	200.413	187.577	0	173.221	0	250.312	211.6	0	278.354	0	0	0	189.607	94.2417	0	0	0	0	338.565	82.2086	0	175.737	0	0	0	206.777	89.467	419.972	150.453	0	0	0	0
Q13162	Peroxiredoxin-4	PRDX4	PRDX4_HUMAN		0.554618	59.2608	105.521	59.3614	93.4896			289.947	0	0	0	0	331.911	0	0	0	0	0	0	0	0	0	0	193.388	0	166.18	155.427	166.884	0	0	164.4	132.163	0	0	484.694	0	0	362.136	0	0	263.682	0	0	0	294.227
Q13200	26S proteasome non-ATPase regulatory subunit 2	PSMD2	PSMD2_HUMAN		0.0467093	45.3855	37.0611	24.6149	30.7543			107.372	0	6.31002	18.2387	31.2874	65.928	31.3523	163.76	0	67.2772	43.8722	53.1901	40.3734	74.3745	0	68.6326	54.0414	47.7244	44.2166	38.7797	41.7501	0	109.482	46.6766	70.4253	72.3804	92.2398	0	35.7448	33.4263	146.695	54.6478	11.3724	44.5764	36.6517	0	0	0
Q13228	Selenium-binding protein 1	SELENBP1	SBP1_HUMAN		0.00322958	244.481	209.699	157.272	116.878			784.935	66.6919	218.45	169.702	254.762	344.784	252.001	165.461	123.796	178.602	197.676	255.652	281.955	249.605	190.492	368.389	207.301	176.891	195.493	226.656	312.249	157.035	277.299	300.311	188.256	213.809	253.663	220.49	402.027	294.24	160.519	381.206	339.856	289.477	275.601	65.2806	77.0628	93.1559
Q13232	Nucleoside diphosphate kinase 3	NME3	NDK3_HUMAN		0.0674657	109.328	91.6649	75.9168	56.806			229.896	0	39.1747	175.055	90.8412	94.1611	108.17	0	116.994	188.513	37.0683	143.2	77.4436	166.469	296.592	123.689	106.586	96.395	62.7119	73.0247	66.0511	113.175	114.268	134.922	79.7926	125.971	99.13	178.724	184.748	112.828	200.068	152.572	83.9201	86.1062	108.749	0	0	24.6514
Q13242	Serine/arginine-rich splicing factor 9	SRSF9	SRSF9_HUMAN		0.428584	10.8142	12.3673	14.5568	23.3931			90.595	0	24.4772	0	0	0	0	0	0	0	0	49.7907	0	0	0	48.4864	0	0	0	24.5631	0	0	45.7683	59.514	0	0	0	0	0	2.5611	0	0	0	0	0	0	0	0
Q13243	Serine/arginine-rich splicing factor 5	SRSF5	SRSF5_HUMAN		0.541035	27.2812	24.0168	23.3412	39.8302			0	0	0	60.6979	0	66.0858	0	0	0	0	0	94.4769	61.8932	0	0	81.6923	0	26.0951	47.0244	87.588	74.6326	0	0	77.8051	0	73.9578	0	0	0	0	132.296	0	53.5746	47.9818	0	0	0	0
Q13283	Ras GTPase-activating protein-binding protein 1	G3BP1	G3BP1_HUMAN		0.174548	10.3462	8.7619	4.26118	16.8675			54.6674	0	0	0	9.89639	42.1735	0	0	30.9058	0	0	23.094	24.4347	0	0	0	14.2767	0	28.1686	0	0	0	0	0	60.3256	20.2733	41.6653	0	0	0	0	0	0	19.4276	0	0	0	0
Q13404	Ubiquitin-conjugating enzyme E2 variant 1	UBE2V1	UB2V1_HUMAN		0.0216655	145.672	57.5849	37.0485	138.775			0	0	0	284.189	0	244.474	0	404.92	0	0	301.123	0	293.012	0	485.408	0	259.785	426.421	198.052	307.395	0	0	0	0	170.48	0	305.428	0	0	0	0	0	0	405.855	0	0	0	0
Q13425	Beta-2-syntrophin	SNTB2	SNTB2_HUMAN		0.000161451	116.349	98.3696	53.5722	42.8679			67.4328	36.3599	18.3257	122.772	88.1246	87.9856	77.1726	254.795	161.733	179.206	113.152	127.5	138.496	158.365	295.684	136.355	107.067	87.65	80.9192	119.214	101.362	0	144.926	72.3069	74.5762	132.853	95.22	237.284	140.763	135.771	210.154	101.235	81.7701	105.368	116.296	0	315.221	6.97433
Q13509	Tubulin beta-3 chain	TUBB3	TBB3_HUMAN		0.14081	128.783	166.819	64.3184	75.9046			0	0	0	178.102	0	0	362.266	0	283.122	385.384	256.868	0	477.73	0	0	409.553	0	133.631	0	0	346.57	0	446.388	0	454.332	0	0	0	0	299.641	689.146	349.25	244.967	388.233	204.372	0	0	0
Q13510	Acid ceramidase	ASAH1	ASAH1_HUMAN		0.210871	273.641	271.369	216.398	355.562			355.204	244.983	41.927	315.459	64.123	104.215	107.866	366.533	393.208	183.005	367.047	217.55	164.29	564.398	663.562	264.348	278.277	327.855	278.146	327.325	294.717	96.0696	247.6	418.57	114.285	318.842	244.414	902.814	177.471	408.832	408.412	254.285	162.49	358.89	305.758	389.326	0	444.099
Q13630	GDP-L-fucose synthase	TSTA3	FCL_HUMAN		0.0102595	22.5443	10.001	21.4436	45.3438			244.327	0	92.9127	0	0	79.064	0	0	0	0	0	79.6715	0	0	0	0	0	0	0	0	0	0	0	0	68.6365	0	0	0	0	0	0	0	0	29.1567	0	15.2718	0	20.6278
Q13642	Four and a half LIM domains protein 1	FHL1	FHL1_HUMAN		0.0609383	102.606	121.47	107.837	32.7679			132.854	0	44.6249	0	459.402	32.7572	62.0322	257.664	0	44.7145	46.1909	29.1941	174.714	0	0	235.819	56.2688	14.7052	71.3825	33.1417	127.195	434.678	19.8944	59.8516	151.468	0	105.727	0	39.4052	0	0	183.914	44.6332	64.3234	0	240.318	235.438	106.969
Q13683	Integrin alpha-7	ITGA7	ITA7_HUMAN		0.00943963	58.7202	43.4251	22.9045	20.9185			0	0	0	78.5444	91.5352	48.3541	68.944	0	112.266	89.2359	103.865	63.9272	141.296	58.6916	0	0	28.7174	93.9601	56.097	84.9797	115.264	56.1672	55.9184	152.689	0	67.8526	44.7336	0	84.7544	55.7259	92.5817	0	86.0109	55.8612	46.7137	0	0	0
Q13724	Mannosyl-oligosaccharide glucosidase	MOGS	MOGS_HUMAN		0.683282	30.7585	27.0343	20.0173	26.0245			53.5407	0	0	40.3986	0	51.7277	0	131.67	0	68.4655	0	103.772	65.8044	0	0	0	0	84.5952	47.3617	29.3503	0	0	0	114.883	70.6307	76.2086	64.9699	0	0	0	19.5696	41.6233	122.905	38.8203	55.3628	12.9737	0	0
Q13765	Nascent polypeptide-associated complex subunit alpha	NACA	NACA_HUMAN		0.898247	107.691	88.1474	98.2426	110.885			292.113	98.717	60.0232	80.3553	62.0227	144.14	143.818	86.5354	77.8223	0	80.0387	163.986	105.106	146.363	166.623	95.2059	143.912	104.859	0	98.8575	119.992	98.717	176.671	135.114	186.268	125.89	0	141.341	98.305	115.058	146.692	0	90.8674	166.749	131.164	0	0	18.8523
Q13813	Spectrin alpha chain, non-erythrocytic 1	SPTAN1	SPTN1_HUMAN		0.0745555	64.1021	48.8609	42.8815	36.3915			64.4166	0	26.1405	59.8843	39.098	67.0089	51.1668	87.3493	106.638	72.5011	140.698	75.1393	55.8544	33.0902	99.4798	42.1586	68.1028	57.0262	66.921	41.1398	156.432	0	74.9632	54.2044	109.642	76.8399	86.4848	91.1524	54.4506	44.4186	88.1687	56.3406	43.5032	51.6194	77.8927	0	0	0
Q13838	Spliceosome RNA helicase DDX39B	DDX39B	DX39B_HUMAN		0.115162	98.6206	123.516	58.8406	96.9197			346.002	0	0	0	122.96	225.498	0	533.751	0	0	160.732	160.003	0	197.395	0	0	0	153.657	159.961	0	109.694	0	216.672	131.479	287.963	384.649	384.484	0	178.156	107.902	292.798	0	130.382	109.859	146.696	0	0	0
Q13885	Tubulin beta-2A chain	TUBB2A	TBB2A_HUMAN		0.165763	280.839	219.803	155.282	200.676			1038.69	0	166.243	204.549	669.086	440.117	377.5	0	343.219	430.821	276.873	349.579	0	433.034	0	409.553	0	160.776	241.748	276.533	360.143	0	446.388	252.762	0	0	0	325.559	366.78	0	738.66	0	272.059	404.607	220.503	0	0	0
Q13936	Voltage-dependent L-type calcium channel subunit alpha-1C	CACNA1C	CAC1C_HUMAN		0.0048124	13.6138	5.5902	63.6015	64.6276			0	272.645	26.8594	0	0	0	0	0	0	0	0	0	0	0	0	0	0	0	0	0	0	0	0	0	0	0	0	0	0	0	0	0	0	0	0	41.6858	0	64.8924
Q14011	Cold-inducible RNA-binding protein	CIRBP	CIRBP_HUMAN		0.292016	179.991	144.48	143.957	107.376			332.394	23.0684	87.5924	162.08	72.6476	134.5	202.445	0	285.798	304.117	166.913	319.444	161.999	196.699	416.381	137.17	164.992	381.536	121.57	0	123.467	164.992	162.077	310.445	121.666	190.146	175.444	299.257	223.108	154.044	274.14	138.847	0	328.558	129.206	29.2966	0	55.7549
Q14019	Coactosin-like protein	COTL1	COTL1_HUMAN		0.252193	259.503	132.133	142.686	128.365			219.759	0	1440.25	112.302	77.4623	641.254	402.523	0	243.566	581.033	39.1701	130.533	415.026	502.202	0	237.3	183.814	159.046	123.469	79.8345	120.538	0	172.493	163.014	111.475	201.571	189.6	288.054	0	195.481	256.16	300.37	176.872	164.334	173.563	0	0	0
Q14103	Heterogeneous nuclear ribonucleoprotein D0	HNRNPD	HNRPD_HUMAN		0.0143715	183.97	236.301	93.8388	162.636			305.709	175.972	92.3462	111.579	157.615	428.762	128.744	361.468	0	0	406.311	341.55	224.691	170.144	0	197.656	156.771	256.884	270.939	131.488	128.718	0	158.626	223.302	383.287	265.626	250.051	206.931	151.576	178.067	322.954	344.038	275.604	171.045	206.861	26.3644	495.725	50.1558
Q14108	Lysosome membrane protein 2	SCARB2	SCRB2_HUMAN		0.277129	353.703	273.641	261.04	316.14			427.326	263.128	252.9	431.861	119.698	136.107	242.627	302.744	206.992	279.411	868.007	374.089	211.836	407.266	704.127	272.173	500.551	597.681	274.591	276.96	169.006	462.377	564.975	341.896	308.625	220.675	292.345	251.241	271.079	343.973	446.287	117.313	157.38	422.062	381.573	17.3012	65.7172	407.242
Q14112	Nidogen-2	NID2	NID2_HUMAN		0.940789	45.8534	36.9583	54.7	29.4595			0	0	50.5186	75.2867	115.97	43.8598	0	124.504	0	0	32.2694	176.042	150.407	0	0	0	0	0	129.769	37.3701	72.7786	0	65.0585	160.633	96.7808	0	0	0	0	0	0	0	122.577	68.8167	0	0	0	0
Q14195	Dihydropyrimidinase-related protein 3	DPYSL3	DPYL3_HUMAN		0.0987165	216.115	283.948	185.734	212.539			227.446	230.293	291.062	89.5552	331.389	239.213	148.059	176.999	161.574	218.183	109.748	228.906	309.51	250.53	0	294.011	105.772	127.276	178.177	178.847	317.597	540.378	222.579	234.474	780.102	144.657	215.399	113.945	260.638	130.506	241.683	382.417	381.098	221.285	183.659	344.808	311.344	435.088
Q14204	Cytoplasmic dynein 1 heavy chain 1	DYNC1H1	DYHC1_HUMAN		0.552447	22.5528	14.4159	21.4206	8.85556			44.3681	0	13.4943	0	25.4884	7.40219	0	217.238	0	32.1759	57.0009	43.4147	0	0	0	0	0	0	28.0291	0	27.5491	0	65.0149	0	140.315	31.6838	0	0	0	0	42.6802	50.5934	0	0	0	0	0	0
Q14240	Eukaryotic initiation factor 4A-II	EIF4A2	IF4A2_HUMAN		0.637837	282.03	272.416	199.715	250.374			941	0	192.423	0	175.864	501.209	0	224.316	380.084	489.534	0	519.007	391.457	530.339	503.605	376.764	0	425.48	197.464	171.83	184.28	0	630.657	238.177	486.971	472.482	478.294	0	0	323.141	826.573	401.783	247.323	0	379.954	0	392.06	0
Q14315	Filamin-C	FLNC	FLNC_HUMAN		0.0345603	1095.55	1003.2	799.915	508.236			571.909	552.194	755.152	619.521	1122.31	657.237	704.526	5090.21	1369.88	749.78	1513.1	1163.61	1425.92	838.604	0	1320.77	728.645	630.794	1625.33	773.203	1428.96	460.39	895.345	926.295	3153.84	957.542	2665.37	742.25	1276.69	994.328	777.589	2250.39	1311.11	1226.39	1659.95	0	0	793.81
Q14624	Inter-alpha-trypsin inhibitor heavy chain H4	ITIH4	ITIH4_HUMAN		0.845413	63.7945	73.0987	61.6523	67.0812			0	61.0209	12.7373	110.682	153.976	140.683	73.3998	0	19.2722	0	83.506	114.851	68.7141	45.9398	0	117.607	18.584	132.766	58.2617	119.732	71.7461	0	117.606	159.562	36.6929	81.3125	57.1349	0	73.6279	97.9657	0	121.701	7.20196	60.7588	45.3954	116.895	0	0
Q14697	Neutral alpha-glucosidase AB	GANAB	GANAB_HUMAN		0.716709	264.95	292.602	266.701	302.843			413.845	202.12	264.85	115.245	148.787	376.686	216.877	208.087	192.111	256.969	318.785	376.097	207.12	354.092	283.54	364.44	266.633	406.179	380.934	277.977	197.534	0	274.867	385.355	512.726	383.61	301.17	256.116	206.768	268.283	402.432	360.611	476.006	283.799	217.302	55.7641	119.598	317.009
Q14847	LIM and SH3 domain protein 1	LASP1	LASP1_HUMAN		0.024277	13.4384	13.8295	5.53146	31.3098			23.2229	0	13.6744	0	31.9805	70.5847	50.5558	0	0	0	12.8541	15.4129	0	0	0	41.1814	0	0	0	9.96097	26.2175	0	0	30.4992	0	33.7906	0	0	0	0	33.8492	31.7018	13.8224	11.1569	0	93.0288	0	0
Q14894	Ketimine reductase mu-crystallin	CRYM	CRYM_HUMAN		0.119608	57.809	94.2255	30.6522	30.1767			116.374	0	16.4474	53.6444	48.0922	132.12	0	0	0	0	33.753	64.1908	0	0	404.298	95.9551	0	0	118.887	90.0878	97.948	0	110.535	145.127	0	193.647	96.7185	541.496	138.839	150.953	304.888	0	0	0	0	11.625	0	30.1986
Q14956	Transmembrane glycoprotein NMB	GPNMB	GPNMB_HUMAN		0.0399381	211.203	247.985	308.522	442.334			675.847	407.662	656.67	194.412	195.373	523.85	0	0	0	0	71.7349	243.174	0	0	426.689	184.118	392.423	0	0	405.814	268.688	0	282.744	225.192	464.323	0	275.48	0	218.764	257.04	572.054	308.68	308.007	594.008	0	268.111	0	193.401
Q14974	Importin subunit beta-1	KPNB1	IMB1_HUMAN		0.0470709	83.1048	79.9793	40.4415	62.0013			187.441	0	52.4076	77.5696	79.3772	138.968	79.6478	0	174.025	0	0	60.1059	119.525	140.835	186.961	130.285	130.288	56.4078	66.3892	95.6617	52.4092	0	75.3341	67.2572	116.833	120.878	189.23	160.594	117.009	101.117	216.421	103.788	88.5003	84.9239	100.898	0	0	0
Q15005	Signal peptidase complex subunit 2	SPCS2	SPCS2_HUMAN		0.306288	16.1673	14.947	6.67443	13.0348			30.8715	0	0	0	0	75.1703	24.4684	0	0	56.7323	22.8421	31.8609	0	0	0	0	0	68.104	20.8702	0	24.7605	0	54.2412	33.8828	19.634	30.7222	31.1067	0	30.22	31.8871	38.2985	23.0074	0	0	0	0	0	0
Q15008	26S proteasome non-ATPase regulatory subunit 6	PSMD6	PSMD6_HUMAN		0.975509	11.441	14.418	14.5925	13.6991			46.9202	0	0	19.4037	21.011	26.2272	0	0	0	0	0	37.1443	0	0	0	25.1267	0	41.0207	34.8488	0	0	0	59.4035	29.0816	57.3126	0	38.7751	0	0	36.1609	0	31.4913	0	0	0	0	0	0
Q15019	Septin-2	SEPT2	SEPT2_HUMAN		0.268157	112.519	109.02	84.2464	81.1232			166.646	0	43.0706	64.8655	143.204	161.655	113.363	265.822	81.3096	124.772	176.779	179.322	115.501	120.634	0	141.377	75.894	129.61	120.747	89.3864	128.791	32.6763	122.601	160.164	174.96	127.061	155.39	133.102	122.28	144.267	154.152	240.252	183.812	132.964	122.402	0	71.9203	15.6131
Q15056	Eukaryotic translation initiation factor 4H	EIF4H	IF4H_HUMAN		0.26048	24.9586	16.5605	29.0794	31.1413			96.7909	30.4457	14.6787	0	0	104.402	0	0	0	0	18.6436	63.4875	0	0	0	126.962	0	0	79.8473	13.8318	0	0	0	88.2476	0	0	0	44.2416	0	0	0	0	0	0	0	0	0	0
Q15063	Periostin	POSTN	POSTN_HUMAN		0.360556	132.21	109.699	156.056	191.679			0	0	32.4633	181.987	113.485	311.589	64.8854	82.6477	125.724	355.922	29.9471	223.515	134.944	0	0	67.1832	186.3	542.46	183.1	78.4647	193.994	0	304.91	135.683	537.293	220.07	84.3264	0	135.214	283.653	0	139.153	349.75	141.901	0	0	0	0
Q15084	Protein disulfide-isomerase A6	PDIA6	PDIA6_HUMAN		0.409288	270.105	173.451	167.267	131.653			493.651	0	59.2422	87.4503	61.6413	466.948	198.941	1730.65	0	305.284	122.893	273.21	299.592	160.87	141.703	187.244	168.693	390.252	271.09	158.936	153.378	210.632	302.771	349.888	466.523	321.546	314.849	152.315	235.612	184.302	405.666	189.508	125.938	220.881	109.842	0	40.3898	10.4157
Q15102	Platelet-activating factor acetylhydrolase IB subunit gamma	PAFAH1B3	PA1B3_HUMAN		0.0383181	95.3742	107.198	47.9583	71.5698			230.428	0	22.5171	93.9698	72.9403	106.334	128.233	77.7375	43.4529	0	144.99	112.297	0	203.759	326.018	107.428	91.7158	76.4018	111.042	69.0874	79.8809	0	46.5151	82.1171	113.237	53.0566	120.618	269.789	107.796	103.519	253.728	85.7927	70.4189	66.4346	51.5304	0	57.1092	22.2438
Q15124	Phosphoglucomutase-like protein 5	PGM5	PGM5_HUMAN		0.00132913	470.073	436.191	277.102	234.112			354.993	272.658	368.5	442.656	764.728	213.863	235	689.802	405.719	448.003	680.951	362.832	983.383	451.515	216.218	689.607	221.654	308.557	392.414	648.365	725.809	464.373	405.625	447.509	562.585	270.22	627.102	85.4062	548.318	647.592	408.03	806.192	554.227	445.316	496.431	198.634	441.975	284.585
Q15149	Plectin	PLEC	PLEC_HUMAN		0.945322	452.434	414.089	663.747	539.857			54.3493	2818.07	1176.66	158.522	334.735	68.0244	218.128	221.77	1343.6	38.5067	791.298	252.351	676.077	0	0	475.15	492.902	75.0935	537.852	96.3635	124.081	0	135.034	124.056	337.675	403.12	353.461	133.434	699.193	404.425	77.351	378.513	247.411	210.165	787.508	0	0	0
Q15181	Inorganic pyrophosphatase	PPA1	IPYR_HUMAN		0.0680565	29.5813	56.5513	95.0518	71.6766			68.8521	0	137.139	0	46.1031	176.992	73.1271	28.2952	0	0	0	0	56.29	0	0	0	0	0	0	0	63.9912	0	0	0	0	0	100.545	0	0	0	0	0	0	96.1865	0	8.10652	0	4.04085
Q15185	Prostaglandin E synthase 3	PTGES3	TEBP_HUMAN		0.131115	93.2525	68.2255	66.3395	89.5049			321.26	0	313.242	32.6338	95.7538	147.407	81.6815	295.287	78.9069	0	0	113.813	93.7434	90.4099	0	82.2887	63.498	0	98.0297	64.8094	78.7906	0	137.749	0	141.796	90.0316	98.4136	0	89.6331	92.4899	0	74.8003	87.1113	91.704	96.8435	0	0	21.5969
Q15233	Non-POU domain-containing octamer-binding protein	NONO	NONO_HUMAN		0.224805	243.731	237.433	327.476	320.572			364.467	174.06	362.586	133.71	133.242	301.707	122.209	912.688	123.26	305.448	251.29	304.03	126.911	329.804	79.1562	328.468	147.469	269.565	338.71	127.534	125.776	0	226.448	409.162	577.316	378.822	266.342	379.232	171.989	122.928	413.305	174.75	412.929	187.11	200.127	324.587	0	255.183
Q15257	Serine/threonine-protein phosphatase 2A activator	PTPA	PTPA_HUMAN		0.0323247	27.6363	23.7983	8.55382	43.8452			0	66.5257	142.918	0	67.9638	27.8418	0	0	0	0	0	127.634	0	0	0	0	0	104.904	0	0	70.212	0	0	0	85.8221	0	0	0	110.095	0	139.384	0	101.998	126.188	0	0	0	0
Q15363	Transmembrane emp24 domain-containing protein 2	TMED2	TMED2_HUMAN		0.1922	20.7379	32.8774	23.6031	86.5791			62.2249	0	0	0	0	0	0	0	0	0	132.537	56.4558	0	0	0	0	0	0	205.017	0	0	0	0	209.897	0	0	0	0	0	0	0	0	0	0	0	0	0	0
Q15365	Poly(rC)-binding protein 1	PCBP1	PCBP1_HUMAN		0.144187	247.05	204.271	179.925	174.934			622.443	60.4487	260.59	145.397	197.465	358.716	154.362	626.25	199.958	292.529	216.12	157.012	230.591	298.463	414.278	239.507	178.549	0	108.531	166.94	206.435	300.504	185.125	209.155	0	217.446	220.208	235.685	189.124	115.978	488.968	177.767	171.121	182.041	189.905	65.8804	413.03	145.491
Q15366	Poly(rC)-binding protein 2	PCBP2	PCBP2_HUMAN		0.154069	170.816	178.028	123.954	145.331			604.183	0	225.658	101.709	104.465	381.139	131.201	0	141.612	152.556	217.363	164.053	157.102	243.778	113.566	179.243	133.069	148.419	110.487	166.304	197.582	84.4746	153.661	197.757	92.4875	268.137	191.245	0	220.015	93.0606	434.515	145.051	175.681	201.105	135.523	32.3927	436.687	113.092
Q15404	Ras suppressor protein 1	RSU1	RSU1_HUMAN		0.302777	210.138	231.217	224.603	163.222			131.985	23.9211	33.8897	217.061	184.377	171.728	208.906	220.087	288.149	156.532	99.2238	314.598	283.681	240.208	238.066	248.093	203.859	287.558	266.724	246.972	376.233	181.175	184.658	344.873	176.308	194.548	209.732	238.222	279.369	288.89	174.095	453.489	371.914	437.796	226.333	187.794	277.008	97.8895
Q15435	Protein phosphatase 1 regulatory subunit 7	PPP1R7	PP1R7_HUMAN		0.0845873	86.8336	92.6962	51.5769	52.6708			148.467	0	17.5161	95.6007	59.7403	104.14	65.5803	0	91.2981	126.096	0	127.385	114.651	103.005	141.011	174.265	106.383	114.595	74.4267	119.581	126.599	0	166.486	216.546	117.018	88.4502	151.713	140.091	76.9712	150.868	191.967	177.846	92.9596	108.511	136.77	0	0	0
Q15582	Transforming growth factor-beta-induced protein ig-h3	TGFBI	BGH3_HUMAN		0.157258	369.154	309.067	247.471	333.078			277.389	117.183	141.069	221.967	468.308	391.037	569.338	306.152	392.982	314.16	315.587	368.077	911.563	227.463	418.266	360.882	387.66	326.957	290.646	186.087	524.513	604.102	504.074	320.107	382.466	363.86	350.156	355.052	534.473	446.48	268.293	529.273	361.869	518.744	365.574	112.249	319.106	95.5162
Q15631	Translin	TSN	TSN_HUMAN		0.000618712	55.973	46.8466	14.8414	27.4301			31.9788	0	72.6984	60.8476	50.5505	41.21	46.8267	0	76.363	92.8542	139.452	50.3067	83.8118	64.0242	117.601	74.408	64.1165	44.1002	42.758	36.2993	41.2007	0	56.433	39.307	33.5764	53.0685	53.3011	0	98.9467	63.7473	0	72.1324	103.732	55.3453	60.2526	0	0	0
Q15661	Tryptase alpha/beta-1	TPSAB1	TRYB1_HUMAN		0.119106	917.877	1118.17	957.981	823.928			327.29	167.911	584.025	1945.41	431.247	823.598	987.597	192.791	1113.68	896.916	275.894	1360.4	1741.73	1125.28	636.968	876.189	803.818	2760.86	388.446	1208.82	1232.12	312.309	480.861	543.485	436.852	865.464	505.216	811.433	1143.33	3430.58	654.764	4285.26	319.62	2153.22	853.308	619.988	615.541	307.012
Q15691	Microtubule-associated protein RP/EB family member 1	MAPRE1	MARE1_HUMAN		0.0589292	45.3536	35.8866	16.1873	49.497			86.6839	0	59.8484	0	108.996	160.199	25.1469	0	25.6457	0	121.212	67.5874	16.3473	0	0	101.127	65.8395	43.3817	19.8587	39.3842	56.5218	0	144.3	110.453	0	29.0069	65.6625	0	0	0	146.157	28.887	21.761	0	16.5474	48.5925	0	82.4421
Q15717	ELAV-like protein 1	ELAVL1	ELAV1_HUMAN		0.776387	107.722	114.271	106.354	114.759			148.817	8.42963	110.904	107.014	57.0971	114.187	110.219	0	149.562	194.894	151.858	109.573	137.115	49.9851	82.2688	119.567	113.976	185.163	84.1309	143.429	87.2112	104.472	138.847	126.121	100.292	134.893	106.462	174.792	162.195	103.502	188.673	143.057	81.7619	43.3804	82.186	64.1194	273.727	76.8036
Q15746	Myosin light chain kinase, smooth muscle	MYLK	MYLK_HUMAN		2.2541e-05	522.254	455.455	298.671	168.367			266.313	527.073	511.301	520.802	606.646	364.745	424.87	1246.5	830.171	369.91	489.942	420.814	714.089	543.285	153.516	434.699	301.161	507.807	501.952	504.695	911.261	338.033	376.525	338.832	591.153	327.24	691.751	628.084	492.413	642.122	484.982	640.21	548.572	857.049	487.356	168.548	612.289	179.802
Q15758	Neutral amino acid transporter B(0)	SLC1A5	AAAT_HUMAN		0.0737372	17.413	29.0974	5.43097	10.5359			0	0	0	56.8729	0	23.1852	0	0	0	0	0	62.7475	40.6361	87.5656	0	23.5667	53.685	0	34.8271	0	0	0	115.382	0	21.9451	76.146	43.7629	138.154	48.7007	0	125.331	0	0	0	33.7712	0	0	0
Q15819	Ubiquitin-conjugating enzyme E2 variant 2	UBE2V2	UB2V2_HUMAN		0.470692	159.767	156.848	101.135	120.716			364.154	0	0	202.816	163.232	110.428	219.039	0	0	254.542	251.193	165.882	47.9529	382.059	0	298.588	0	368.338	197.792	226.003	262.862	0	226.167	235.095	0	218.424	0	62.8346	233.381	291.168	518.796	155.942	273.592	338.629	268.211	0	288.855	0
Q15836	Vesicle-associated membrane protein 3	VAMP3	VAMP3_HUMAN		0.271986	189.099	151.353	119.528	173.171			311.137	31.3069	121.688	257.543	137.873	190.01	195.877	0	240.215	237.394	83.2958	178.214	83.68	275.949	384.939	263.526	303.924	234.609	149.396	0	261.126	218.485	204.4	275.776	0	0	179.138	0	217.727	253.925	359.25	199.163	0	369.193	280.954	0	0	49.2384
Q15843	NEDD8	NEDD8	NEDD8_HUMAN		0.0475461	89.5568	71.862	45.78	56.4243			95.9784	0	0	60.0457	109.933	80.5366	41.644	93.5573	112.18	85.3852	35.1772	84.0583	68.7419	279.52	178.833	120.076	168.466	92.9545	142.056	61.0779	60.0302	0	120.096	51.4063	133.794	93.0794	90.8432	122.604	55.0173	135.264	118.613	144.26	68.9863	87.7016	176.099	14.0325	0	0
Q15907	Ras-related protein Rab-11B	RAB11B	RB11B_HUMAN		0.0795472	256.163	278.423	253.742	487.441			0	442.577	439.211	329.417	176.236	342.909	0	0	339.033	371.111	0	0	0	526.986	519.263	404.838	438.08	527.387	389.706	0	388.821	0	507.367	530.497	278.49	0	365.926	0	287.309	371.264	707.953	0	389.1	568.727	423.079	0	0	409.064
Q16363	Laminin subunit alpha-4	LAMA4	LAMA4_HUMAN		0.993977	19.4669	15.9707	18.0974	16.5943			0	0	0	47.183	27.4454	0	0	155.822	0	0	23.6198	26.972	0	0	0	0	0	73.1306	0	28.4736	45.6249	0	0	70.2579	49.6235	0	0	0	0	26.1595	0	0	142.909	23.489	13.4437	0	0	25.0396
Q16401	26S proteasome non-ATPase regulatory subunit 5	PSMD5	PSMD5_HUMAN		0.283136	19.4375	10.3629	12.35	13.0327			69.0779	0	42.4325	0	0	42.4693	0	164.595	0	0	0	30.8218	31.2309	0	0	24.2404	0	0	0	0	22.7566	0	27.2197	0	41.9635	0	0	0	0	0	78.2405	0	19.3407	0	0	0	0	0
Q16555	Dihydropyrimidinase-related protein 2	DPYSL2	DPYL2_HUMAN		0.558565	73.7694	129.029	63.0144	119.914			144.262	0	190.796	0	165.524	113.082	27.7038	123.087	0	82.7149	98.2151	52.0673	178.709	0	0	149.755	39.7545	51.7438	77.8297	52.0091	75.6721	0	51.5654	84.6202	134.996	49.6852	130.057	0	79.2724	9.70343	68.2044	295.429	216.405	54.2559	0	403.334	77.7954	899.934
Q16563	Synaptophysin-like protein 1	SYPL1	SYPL1_HUMAN		0.0279814	20.695	33.372	57.4846	112.186			0	0	0	179.918	0	72.4913	0	0	0	0	202.88	0	0	0	0	0	0	0	0	0	0	0	0	0	0	0	0	0	0	0	0	0	0	0	0	0	0	0
Q16629	Serine/arginine-rich splicing factor 7	SRSF7	SRSF7_HUMAN		0.510899	28.5956	38.2029	30.2777	46.9866			94.4415	0	56.3747	48.4366	0	0	91.9424	0	89.9562	0	0	0	0	50.7707	0	0	0	95.2604	0	58.3109	43.6106	0	62.5334	0	51.4692	80.6227	0	0	0	50.7655	162.148	0	0	0	58.5605	0	108.479	0
Q16647	Prostacyclin synthase	PTGIS	PTGIS_HUMAN		0.0128329	55.2363	69.7496	29.1278	40.5844			55.2744	0	6.66124	39.0135	116.513	63.6503	69.8536	61.3167	23.9178	29.3314	42.3116	76.0583	68.4363	66.2368	0	59.6782	137.09	52.7363	40.4776	95.99	110.651	0	0	113.856	50.1434	56.1595	82.4049	186.636	0	96.775	101.789	184.88	114.255	63.4176	85.8113	0	0	19.9484
Q16658	Fascin	FSCN1	FSCN1_HUMAN		0.0298627	25.7033	23.5728	5.02753	15.6607			0	0	23.2232	0	42.2749	95.2242	53.2476	70.5644	0	0	0	0	108.262	47.0027	0	61.7803	40.0472	0	23.8465	0	0	0	53.5528	0	53.7638	36.8337	50.8537	0	50.6395	39.4005	0	84.5098	49.078	48.5894	0	0	0	0
Q16698	2,4-dienoyl-CoA reductase, mitochondrial	DECR1	DECR_HUMAN		0.00576055	34.1625	46.1411	43.7821	99.9259			100.176	16.7427	42.124	0	72.1928	80.3734	0	0	0	89.7259	0	112.774	0	107.484	0	0	129.982	0	0	0	0	0	63.4317	0	112.806	0	0	154.133	103.218	0	171.561	0	0	66.5796	0	13.6073	0	42.424
Q16740	ATP-dependent Clp protease proteolytic subunit, mitochondrial	CLPP	CLPP_HUMAN		0.00193194	8.21727	11.949	3.6913	49.0337			0	0	7.5065	0	0	0	0	0	0	0	0	0	0	0	0	0	0	59.3586	0	113.915	0	0	0	0	0	0	0	150.007	0	0	0	0	0	0	0	0	0	0
Q16762	Thiosulfate sulfurtransferase	TST	THTR_HUMAN		0.0862356	13.4718	14.9965	2.79225	21.015			212.1	0	0	0	0	0	0	0	0	0	0	68.9962	0	0	0	0	15.2841	0	0	0	0	0	68.2433	56.713	0	0	0	34.8382	0	0	118.585	0	0	0	0	0	0	0
Q16775	Hydroxyacylglutathione hydrolase, mitochondrial	HAGH	GLO2_HUMAN		0.0508337	28.3733	32.3946	15.2735	22.9575			0	0	16.0793	37.684	38.7944	0	32.5842	0	46.7738	42.4535	0	46.594	43.0413	43.0388	0	49.1082	47.9972	55.8762	38.3155	28.4068	57.4644	0	64.313	54.0047	51.5446	48.9273	50.2906	0	57.2784	34.1745	0	51.6435	0	65.8902	45.1791	15.9117	0	35.186
Q16777	Histone H2A type 2-C	HIST2H2AC	H2A2C_HUMAN		0.284943	54178.3	42200.4	34129.6	38955.6			49214.8	37643.4	0	42707	26276.2	75498.4	71078.3	69842.8	71968.3	63611.5	58732.2	68689.4	50153.5	60294.7	107244	57733.6	54595.7	83426.9	54800.5	45001.1	43410.9	0	47705.2	64762.2	58126.7	67246.9	54171.5	50818.6	41235.6	51746.3	62299.6	64565.4	76344.2	58157.1	63611.7	0	0	0
Q16795	NADH dehydrogenase [ubiquinone] 1 alpha subcomplex subunit 9, mitochondrial	NDUFA9	NDUA9_HUMAN		0.00986252	55.2969	47.7785	19.4722	27.1988			75.5875	0	12.3113	38.9903	30.1222	57.9874	0	199.623	0	83.5674	59.464	72.0216	75.4156	111.168	0	62.1773	85.8822	70.7788	49.6046	53.4672	78.3632	0	72.2612	110.132	38.1986	67.4788	64.0821	185.465	0	42.6177	131.275	68.8418	78.085	0	60.3723	0	0	0
Q16836	Hydroxyacyl-coenzyme A dehydrogenase, mitochondrial	HADH	HCDH_HUMAN		0.0127166	31.5306	22.5577	36.6946	58.8116			165.387	0	29.9615	0	28.4267	0	0	0	0	0	0	139.684	0	47.6321	0	26.3237	118.366	0	137.892	0	0	0	0	31.182	80.6946	0	0	0	0	0	114.178	0	61.6033	19.8194	0	0	0	14.4301
Q16851	UTP--glucose-1-phosphate uridylyltransferase	UGP2	UGPA_HUMAN		0.341857	19.4335	19.3617	30.2084	39.9227			0	0	0	0	37.444	30.457	179.791	0	0	0	0	0	73.8837	0	0	0	0	0	105.962	0	0	0	0	0	42.2136	67.7016	0	68.9029	0	0	0	83.1014	0	117.868	0	0	0	0
Q16853	Membrane primary amine oxidase	AOC3	AOC3_HUMAN		0.00153041	473.856	398.1	301.079	215.878			266.216	624.575	667.564	996.07	295.987	247.663	146.523	698.613	375.192	208.403	247.108	163.063	613.281	288.561	776.256	336.414	356.09	348.253	259.682	672.863	847.124	989.326	309.252	289.893	542.424	237.621	260.388	313.734	417.877	637.423	459.831	623.235	331.358	531.835	581.865	353.033	158.917	574.957
Q16881	Thioredoxin reductase 1, cytoplasmic	TXNRD1	TRXR1_HUMAN		0.0409743	17.3756	24.7792	6.08807	28.7111			0	0	0	0	77.6131	67.4326	0	0	0	0	0	0	54.7019	0	0	0	0	0	42.8585	69.022	70.6361	0	80.3949	0	87.4622	0	52.3735	0	0	0	66.8284	86.9865	0	78.2902	0	0	0	0
Q2NL68	Proline and serine-rich protein 3	PROSER3	PRSR3_HUMAN		0.0308444	139.256	272.517	75.6068	200.934			522.547	0	0	0	213.028	122.545	0	0	122.545	532.583	0	184.511	368.704	45.2933	0	491.176	127.783	0	172.988	37.3761	122.545	0	139.068	386.859	306.456	478.206	704.933	336.076	445.445	195.952	788.46	123.055	556.686	132.945	592.923	0	0	0
Q2QD12	Ribulose-phosphate 3-epimerase-like protein 1	RPEL1	RPEL1_HUMAN		0.0143909	93.5089	49.3255	7.09909	11.503			59.3101	0	16.894	0	26.588	28.7843	15.4137	0	26.664	18.2313	0	21.3892	28.0899	557.158	1147.3	31.4053	0	8.79048	17.7665	19.8027	33.6051	0	32.0566	16.4057	38.7532	78.9888	0	811.458	28.4318	25.5828	0	33.943	18.4772	25.0728	23.9907	0	0	0
Q3KQV9	UDP-N-acetylhexosamine pyrophosphorylase-like protein 1	UAP1L1	UAP1L_HUMAN		0.201244	15.1104	19.9321	14.524	6.64558			11.8725	0	0	0	0	11.8725	0	0	0	11.8725	0	11.8725	11.8725	0	0	154.468	0	11.8725	11.5956	0	95.1307	0	0	0	0	177.41	155.979	0	0	0	0	0	0	0	13.5178	0	0	0
Q3LXA3	Triokinase/FMN cyclase	TKFC	TKFC_HUMAN		0.0195794	56.9596	55.0162	21.9292	43.5483			184.629	0	22.1129	36.7291	24.4866	70.656	29.4193	0	0	59.0401	28.9373	66.6355	49.6531	133.887	159.045	87.463	53.4035	81.6975	57.6558	53.0947	54.5658	0	125.782	54.4043	79.387	76.0461	91.495	125.481	71.8107	36.6725	149.171	74.7854	42.3972	44.2423	53.4161	0	0	0
Q3ZCQ8	Mitochondrial import inner membrane translocase subunit TIM50	TIMM50	TIM50_HUMAN		0.000409996	2.03489	0	1.93051	21.0396			0	0	0	0	0	0	0	0	0	0	44.7675	0	0	0	0	0	0	0	0	0	0	0	0	0	0	0	0	0	0	0	0	0	0	0	0	0	0	0
Q4G0N4	NAD kinase 2, mitochondrial	NADK2	NAKD2_HUMAN		0.0570108	15.3611	15.1359	6.62727	27.0464			72.3777	0	14.6932	0	0	0	0	0	0	51.1087	53.108	0	0	0	0	0	0	33.9294	28.3844	40.2625	44.08	0	44.1128	44.5699	38.4993	0	0	0	0	0	0	40.2546	44.5414	40.1541	0	0	0	0
Q53EL6	Programmed cell death protein 4	PDCD4	PDCD4_HUMAN		0.35987	22.4124	27.371	91.5551	49.6836			112.164	0	52.0207	0	0	147.997	0	0	0	0	0	0	51.9677	0	0	0	0	0	45.3406	0	0	83.5836	0	0	0	103.414	89.6043	0	0	0	0	72.9592	0	0	58.5695	0	0	47.3811
Q53GQ0	Very-long-chain 3-oxoacyl-CoA reductase	HSD17B12	DHB12_HUMAN		0.354258	12.5828	19.598	9.10683	15.1431			48.1252	0	3.18947	0	0	52.5321	0	0	0	0	27.4112	0	0	0	0	0	0	39.5724	38.971	27.4892	39.5305	0	47.6288	62.0459	0	0	0	0	0	46.007	68.8248	76.6549	36.602	42.2398	0	0	0	0
Q562R1	Beta-actin-like protein 2	ACTBL2	ACTBL_HUMAN		0.82391	21685.9	22655.3	19924.3	25014.5			19411.5	46209.6	30284.3	37587.2	32383.9	15982.2	30182.4	16301.8	0	0	0	18826.4	52740.8	19876.7	0	27108.5	28232.5	17565	25621.5	27103.1	31671.6	0	0	17444.2	23364.3	22268.6	38731.3	0	0	44071	26690.8	30307.6	18681.3	0	35336.2	16978.8	0	46903.7
Q5JV73	FERM and PDZ domain-containing protein 3	FRMPD3	FRPD3_HUMAN		0.484643	55.1899	44.2164	86.8947	60.044			0	0	89.7494	0	0	25.7181	63.9194	0	0	267.821	0	135.576	0	0	199.069	38.229	0	0	0	0	20.1574	373.939	0	81.1324	21.9282	0	0	0	0	0	0	93.2985	129.579	0	0	0	130.073	180.505
Q5R3I4	Tetratricopeptide repeat protein 38	TTC38	TTC38_HUMAN		0.0858778	23.3038	21.7912	8.90739	13.7803			51.3057	0	33.0766	14.3929	0	0	11.0258	0	0	55.1563	0	53.784	0	138.58	51.9998	34.4503	30.0244	0	24.4257	0	14.4626	0	49.5492	0	28.5358	0	37.0154	97.6412	0	38.8149	103.601	23.6728	0	0	44.1047	0	0	0
Q5SSJ5	Heterochromatin protein 1-binding protein 3	HP1BP3	HP1B3_HUMAN		0.553759	152.416	135.249	118.705	104.427			363.196	17.6494	39.4814	14.3114	139.663	173.163	40.5744	486.261	198.705	327.995	102.633	237.468	38.8823	0	196.658	163.871	259.099	159.972	186.258	94.6034	112.711	0	221.615	256.613	231.39	239.538	159.009	278.593	151.1	261.062	159.699	50.8128	161.586	200.925	152.326	0	0	33.0575
Q5SYB0	FERM and PDZ domain-containing protein 1	FRMPD1	FRPD1_HUMAN		0.418477	20.7579	29.3019	11.2806	9.06069			0	0	0	45.045	54.3985	0	95.364	0	0	53.1372	37.0323	41.1841	0	0	0	0	0	26.2124	0	55.4192	48.8814	0	0	43.9118	0	0	0	0	0	58.422	0	0	398.555	59.9189	0	0	0	0
Q5T1J5	Putative coiled-coil-helix-coiled-coil-helix domain-containing protein CHCHD2P9, mitochondrial	CHCHD2P9	CHCH9_HUMAN		0.855779	34.3327	47.7589	65.5452	56.0092			190.402	32.84	0	30.8123	0	32.6721	26.4998	0	60.2349	0	0	170.642	0	0	0	60.8796	0	0	79.2624	30.2952	40.7782	0	82.9159	0	0	0	0	0	0	71.1433	118.198	0	35.7085	0	79.9997	0	156.767	26.3349
Q5T619	Zinc finger protein 648	ZNF648	ZN648_HUMAN		0.0946095	82.446	29.664	121.531	184.997			0	0	0	0	41.1448	0	349.811	0	0	0	372.313	0	0	0	0	0	0	0	0	1050.54	0	0	0	0	0	192.846	0	0	0	169.237	0	0	0	0	0	0	438.845	0
Q66GS9	Centrosomal protein of 135 kDa	CEP135	CP135_HUMAN		0.782231	6676.36	5153.73	2003.71	4486.57			0	2823.34	2557.43	0	8509.68	0	0	0	0	64434.4	0	28648.8	0	0	0	0	19952	0	0	0	19954.2	0	0	42217.7	0	0	0	0	18715.5	0	0	0	0	0	0	1658.86	0	0
Q66K66	Transmembrane protein 198	TMEM198	TM198_HUMAN		0.0218829	2488.24	3275.12	4294.89	4135.89			1990.5	8798.11	1788.69	2743.97	2543.83	2492.99	2000.78	2286.84	1775.86	2575.22	237.777	2472.44	3489.98	1950.35	1839.49	2387.95	2433.4	4042.47	1953.29	1860.45	2299.39	777.565	3289.79	4322.46	2874.98	3338.22	3209.3	3778.05	4874.02	3825.12	2280.92	2093.63	5097.32	2936	2981.9	3658.07	2066.04	2233.29
Q68D91	Metallo-beta-lactamase domain-containing protein 2	MBLAC2	MBLC2_HUMAN		0.0923472	7.52206	11.7651	2.27021	4.59295			0	0	0	15.7932	0	5.93798	0	0	0	0	30.9668	0	0	42.9476	0	0	34.222	14.5073	0	10.852	10.2584	0	23.5742	9.90593	0	0	0	56.6085	22.3353	34.8234	24.3172	26.7898	22.2211	0	40.2292	0	0	0
Q68DA7	Formin-1	FMN1	FMN1_HUMAN		0.0486436	53.4786	34.5069	100.672	94.8707			0	0	9.5341	0	0	0	0	0	0	0	0	0	0	0	0	0	0	0	338.246	0	828.749	0	0	0	0	0	0	0	0	41.4022	0	0	0	890.284	0	0	0	0
Q6BCY4	NADH-cytochrome b5 reductase 2	CYB5R2	NB5R2_HUMAN		0.652345	17.3556	18.5351	12.9757	12.0851			26.3193	23.1209	25.7801	0	17.4634	15.7491	0	0	26.9202	0	33.1348	27.4362	0	0	0	44.0965	0	26.3683	21.8605	46.0851	47.4883	0	27.6606	40.2753	21.5278	0	24.9357	0	30.5001	48.8928	24.1072	52.5649	44.429	0	0	0	0	3.49162
Q6DD88	Atlastin-3	ATL3	ATLA3_HUMAN		0.0806296	36.7782	26.3345	17.3861	20.5498			50.6579	0	22.5739	34.651	49.617	45.4717	44.028	71.3383	49.6145	41.5767	0	57.8448	60.2526	45.3658	0	37.7058	38.2262	43.4554	35.239	32.7108	48.7903	0	39.8693	61.2466	40.5724	0	0	0	48.802	0	69.8575	53.4634	45.7227	66.334	36.7986	0	0	0
Q6DRA6	Putative histone H2B type 2-D	HIST2H2BD	H2B2D_HUMAN		0.0531679	116.15	185.35	278.829	449.928			114.999	0	791.877	0	0	493.496	291.938	0	0	0	0	345.492	0	0	152.204	0	0	0	365.29	0	0	0	0	304.707	0	0	0	0	0	0	0	0	0	0	316.973	581.939	0	1025.99
Q6IAA8	Ragulator complex protein LAMTOR1	LAMTOR1	LTOR1_HUMAN		0.136061	5.21043	8.85748	12.4614	17.6029			0	0	35.6302	0	0	0	0	0	0	0	0	38.8689	0	15.1249	0	0	0	0	0	0	25.0054	0	0	34.7456	0	18.9534	0	0	0	0	57.0803	0	0	0	0	0	0	0
Q6IBS0	Twinfilin-2	TWF2	TWF2_HUMAN		0.046593	30.6215	28.6167	7.74203	18.4295			123.845	0	29.2901	0	42.0129	138.932	45.7231	0	0	0	0	45.5906	117.735	0	0	0	24.318	0	34.6379	27.6063	43.9813	0	0	39.8488	23.356	61.0233	88.2477	0	0	49.4482	50.3934	105.635	54.6866	39.4749	51.4378	0	0	0
Q6NVY1	3-hydroxyisobutyryl-CoA hydrolase, mitochondrial	HIBCH	HIBCH_HUMAN		0.22344	36.3771	29.9143	15.8996	23.2648			198.067	0	34.7954	0	43.7727	30.3302	0	214.286	0	50.937	12.7038	52.5981	0	54.0509	0	38.4112	37.7627	0	0	19.019	13.561	0	59.3817	32.0563	74.3975	45.9186	25.389	42.5197	44.2896	24.0956	76.1918	58.9293	19.8736	21.7901	55.9915	0	0	0
Q6NZI2	Caveolae-associated protein 1	CAVIN1	CAVN1_HUMAN		0.122439	99.3082	77.8883	69.1769	50.5193			83.0822	0	51.5875	88.8897	136.608	67.2438	112.129	305.567	129.797	93.7627	160.431	114.042	169.235	73.1063	0	111.726	160.445	47.5753	79.07	74.7924	125.692	0	67.2052	131.056	124.49	142.627	119.229	0	117.915	76.4172	107.964	186.336	162.166	203.515	103.45	0	0	0
Q6P1X6	UPF0598 protein C8orf82	C8orf82	CH082_HUMAN		0.00186944	12.2416	4.68024	1.31534	24.3946			149.841	0	11.7093	0	0	0	0	0	0	0	0	25.0654	0	65.966	0	0	0	0	0	0	16.7323	0	0	10.4372	0	0	0	0	0	0	81.2458	0	0	0	0	0	0	0
Q6PCB0	von Willebrand factor A domain-containing protein 1	VWA1	VWA1_HUMAN		0.00148623	383.248	350.399	176.183	161.643			262.526	33.4534	82.9407	471.355	540.364	215.552	379.035	219.662	766.744	476.358	177.73	296.856	781.052	297.2	239.239	600.895	359.694	288.875	329.86	593.072	884.929	134.055	443.324	338.273	165.522	349.664	442.548	265.439	586.586	551.728	407.19	808.58	333.339	674.937	645.905	12.8427	392.79	6.72252
Q6UX71	Plexin domain-containing protein 2	PLXDC2	PXDC2_HUMAN		0.0836494	1.5175	7.19748	5.85542	18.4982			0	0	0	0	0	9.62125	0	0	0	0	23.7637	0	0	0	0	0	0	0	0	0	0	0	0	0	0	0	0	0	0	0	0	0	77.9149	0	0	0	0	12.3486
Q6UXI9	Nephronectin	NPNT	NPNT_HUMAN		0.21316	65.8605	62.1897	36.2618	61.1121			192	51.7945	0	109.018	39.1204	9.89793	15.5718	69.1424	116.501	107.459	32.5736	71.6812	0	209.656	0	109.051	85.5636	64.3296	56.0581	52.9674	56.5451	0	92.1075	124.158	73.7087	75.984	25.0882	348.258	28.2713	74.1807	124.549	26.25	34.8251	22.116	76.7364	0	0	21.1366
Q6XQN6	Nicotinate phosphoribosyltransferase	NAPRT	PNCB_HUMAN		0.00331666	10.5691	11.1399	1.42566	19.3281			212.159	0	10.323	0	0	0	0	0	0	0	0	4.55259	0	0	0	0	0	0	5.48565	0	0	0	0	0	52.2049	0	0	0	0	0	93.229	0	39.45	0	0	0	0	0
Q6ZMV7	Leucine-, glutamate- and lysine-rich protein 1	LEKR1	LEKR1_HUMAN		0.564967	70.9187	55.5072	30.7788	43.7214			0	0	0	0	0	0	0	715.091	304.59	0	0	0	0	0	0	0	49.1294	304.641	186.76	0	0	0	222.245	340.122	0	0	0	0	0	0	496.028	0	0	173.576	0	0	0	0
Q71U36	Tubulin alpha-1A chain	TUBA1A	TBA1A_HUMAN		0.121541	1131.33	954.823	874.182	585.34			3608.38	0	431.572	373.257	1893.57	1525.13	545.53	5918.25	994.956	1029.95	655.48	749.632	1690.52	1663.29	0	697.712	637.85	0	724.408	848.081	901.661	0	1694.85	582.746	1926.87	1298.4	959.788	0	968.488	775.124	2552.71	975.484	641.308	976.305	725.099	379.914	0	387.59
Q7KZF4	Staphylococcal nuclease domain-containing protein 1	SND1	SND1_HUMAN		0.573995	64.5869	82.4878	53.4663	73.6853			160.651	36.6957	85.2214	90.1017	21.0972	143.934	112.036	0	0	0	36.3638	0	115.868	0	88.6023	143.296	0	61.7787	136.697	80.7999	107.77	0	89.3119	0	199.134	234.417	206.282	0	172.284	122.777	0	0	0	113.78	0	0	0	0
Q7Z2W9	39S ribosomal protein L21, mitochondrial	MRPL21	RM21_HUMAN		0.102614	13.6275	13.191	7.79257	27.445			57.1541	0	9.09123	0	6.8192	0	0	0	0	0	41.8862	64.9681	10.3072	52.301	0	19.0248	0	0	28.9679	9.2848	0	0	0	23.8282	54.5949	43.3557	16.9744	0	0	0	79.2621	0	14.339	19.6664	0	0	0	0
Q7Z4H3	HD domain-containing protein 2	HDDC2	HDDC2_HUMAN		0.283399	2.7374	8.27789	5.79495	6.56294			9.16751	0	0	0	0	0	0	0	0	0	0	0	0	0	0	16.198	0	0	0	16.098	18.7593	0	0	14.1193	12.7318	12.1071	16.3769	0	0	31.0301	33.3425	14.5027	0	0	12.9147	0	0	0
Q7Z4W1	L-xylulose reductase	DCXR	DCXR_HUMAN		0.513805	1490.5	1722.35	1047.98	1418.33			5837.04	607.521	409.054	1364.83	724.791	435.974	398.121	1156.27	1197.28	1840.67	669.208	1886.5	159.629	5948.55	2457.44	1508.05	690.92	1204.91	685.217	1415.72	1167.87	1025.47	4460.89	1880.4	1494.25	2578.33	1798.46	5954.85	907.856	1907.07	6944.87	527.582	315.326	681.971	1938.16	185.76	494.35	782.474
Q7Z5M8	Protein ABHD12B	ABHD12B	AB12B_HUMAN		0.00645842	0	3.11543	13.6038	10.9817			0	0	0	0	0	0	0	0	0	0	0	0	0	0	0	0	0	0	0	0	0	0	0	0	0	0	0	0	0	0	0	0	0	0	0	14.6024	0	9.70214
Q7Z5P9	Mucin-19	MUC19	MUC19_HUMAN		0.316929	32.7102	60.6461	23.4135	52.5569			227.666	0	31.2881	0	0	0	0	0	0	0	0	137.943	0	0	0	0	114.301	130.888	0	77.5389	0	0	0	0	63.7097	289.07	165.515	123.591	132.064	0	266.674	0	0	81.2475	0	0	0	0
Q7Z7H5	Transmembrane emp24 domain-containing protein 4	TMED4	TMED4_HUMAN		0.504527	42.4041	46.9814	33.3117	41.6905			137.433	37.3432	29.1848	55.6963	0	0	41.1728	100.91	0	0	0	93.4389	0	170.538	0	0	0	157.311	109.863	0	0	0	0	134.386	110.593	0	0	137.328	0	113.059	202.524	0	0	56.6345	0	0	0	37.3636
Q86TX2	Acyl-coenzyme A thioesterase 1	ACOT1	ACOT1_HUMAN		0.0297612	21.2352	17.2946	4.81342	28.075			101.531	0	22.6408	0	44.7359	25.7906	0	0	0	0	64.1677	43.6199	45.2114	0	0	47.2182	0	0	29.611	0	42.6484	0	54.7112	0	45.4016	25.3931	36.7532	0	0	0	56.8032	31.5523	45.2254	38.7387	0	0	0	0
Q86U42	Polyadenylate-binding protein 2	PABPN1	PABP2_HUMAN		0.048603	37.3961	42.227	12.0979	39.373			0	0	9.41517	0	0	157.886	111.449	0	172.112	139.128	0	0	0	0	0	0	0	64.1267	83.1129	0	85.4835	0	143.301	0	140.626	0	0	0	0	0	295.613	197.936	124.342	0	0	0	0	0
Q86V81	THO complex subunit 4	ALYREF	THOC4_HUMAN		0.892299	144.285	165.188	190.456	212.047			256.885	100.173	475.221	0	0	259.533	0	150.149	0	194.461	50.5849	312.293	58.2434	221.419	251.043	66.8092	0	293.153	241.771	178.427	64.0966	0	210.656	292.733	178.471	79.9018	210.024	161.466	0	163.3	342.456	134.696	247.573	74.8226	191.946	0	68.1136	160.03
Q86VP6	Cullin-associated NEDD8-dissociated protein 1	CAND1	CAND1_HUMAN		0.0114364	42.2279	49.992	25.4098	14.3742			118.341	0	2.8986	0	52.0121	57.1442	45.2635	298.673	0	54.3344	0	30.3915	50.2448	79.2458	0	0	0	28.3548	58.8023	24.7587	28.549	0	93.6175	0	156.263	86.9678	95.1186	73.8956	79.8245	56.6517	80.4926	77.2191	0	21.2052	52.6598	0	0	0
Q86X76	Deaminated glutathione amidase	NIT1	NIT1_HUMAN		0.0836826	3.79425	8.46981	4.09871	18.997			3.62928	0	10.3919	0	0	41.1822	0	0	0	0	28.2701	0	0	0	0	0	0	0	0	0	0	0	0	0	32.4446	0	0	0	25.729	57.0756	0	0	0	0	0	0	0	0
Q86XX4	Extracellular matrix protein FRAS1	FRAS1	FRAS1_HUMAN		0.196112	29.0839	43.1459	17.6373	21.4344			39.9183	0	0	0	12.6332	57.9103	0	0	0	105.493	0	25.1116	0	112.494	0	69.9676	0	99.926	25.4481	45.4855	45.4584	0	93.8206	91.0849	70.0033	95.7874	98.8375	168.958	80.1707	59.8973	65.4839	67.003	66.8439	0	83.6522	0	0	0
Q8IV08	Phospholipase D3	PLD3	PLD3_HUMAN		0.220972	45.2997	43.1975	39.0721	27.5234			66.8013	24.3711	12.0733	98.2223	21.2255	45.5642	0	0	0	68.3514	40.2179	68.4084	50.5246	75.309	69.0733	32.1859	61.5227	43.1085	34.2468	61.8797	51.5701	71.9376	54.7409	34.0143	25.6009	36.3177	39.5711	116.877	38.3843	70.605	89.7707	34.7555	29.7154	63.7533	68.4903	0	0	0
Q8IV36	Protein HID1	HID1	HID1_HUMAN		0.525173	18.3139	23.7495	11.8659	14.3655			54.3226	0	0	5.49889	0	0	0	151.193	0	0	0	56.6197	0	61.6113	0	0	11.6959	0	61.9638	0	0	0	71.4787	0	102.319	16.5115	49.7353	106.748	0	0	131.832	0	0	0	0	0	0	0
Q8IW45	ATP-dependent (S)-NAD(P)H-hydrate dehydratase	NAXD	NNRD_HUMAN		0.000686491	36.0269	37.2315	13.6461	27.0141			25.0539	59.2787	25.3129	40.663	30.4854	26.5764	0	0	45.652	45.1979	46.0884	41.3855	43.1676	54.7633	55.2315	40.9267	42.4866	39.7892	31.4277	47.4378	51.6663	0	45.4115	46.9312	29.5457	41.3953	33.7522	0	48.1245	64.5688	79.6771	48.2205	46.4172	60.3983	53.398	0	0	0
Q8IWR0	Zinc finger CCCH domain-containing protein 7A	ZC3H7A	Z3H7A_HUMAN		0.00693381	82.6188	77.9751	13.4657	5.727			75.1127	0	0	134.744	37.3208	0	0	0	0	168.064	386.363	0	0	670.978	0	102.732	0	0	30.5803	151.863	59.8558	0	164.684	0	55.7286	99.8229	0	926.217	0	81.8481	109.125	83.3917	0	0	98.7287	0	0	2.41882
Q8IXM3	39S ribosomal protein L41, mitochondrial	MRPL41	RM41_HUMAN		0.125324	10.5053	11.5714	15.1577	22.597			0	0	108.347	0	0	0	0	0	0	0	0	60.9693	0	25.9878	0	0	0	21.3175	0	0	14.4951	0	24.1051	23.7584	0	0	0	45.1472	0	0	61.2951	0	0	0	20.4717	0	0	0
Q8IYK8	GTP-binding protein REM 2	REM2	REM2_HUMAN		0.874774	56.4615	76.4005	49.9919	37.2377			0	0	0	119.176	0	0	18.2194	0	0	196.66	0	61.3889	33.3951	448.057	0	89.797	198.77	0	19.6198	0	57.0695	0	227.657	0	0	219.568	0	607.444	0	0	677.874	0	0	0	0	0	0	0
Q8IZ83	Aldehyde dehydrogenase family 16 member A1	ALDH16A1	A16A1_HUMAN		0.00677489	26.6901	19.6426	2.65409	0			39.815	0	0	0	29.9143	59.4583	0	0	0	0	0	0	309.068	85.7562	0	0	0	0	16.9521	31.5724	14.6475	0	25.6165	0	68.2312	34.8175	26.3948	0	0	0	0	78.2652	18.843	0	49.797	0	0	0
Q8IZP2	Putative protein FAM10A4	ST13P4	ST134_HUMAN		0.434581	53.6497	81.9079	73.8204	66.0165			154.794	35.3972	86.7595	46.1707	108.106	109.852	0	0	84.6512	0	0	106.22	78.578	0	0	0	88.998	0	134.887	74.0533	71.8261	0	128.312	196.618	217.159	164.076	134.813	116.168	0	81.8877	0	120.948	165.808	148.679	0	32.2351	37.5305	42.3961
Q8N0Z3	Spindle and centriole-associated protein 1	SPICE1	SPICE_HUMAN		0.0187775	1066.63	582.308	204.51	237			908.316	0	23.1086	804.36	0	1198.74	1131.88	45.1141	4805.89	4274.01	0	330.885	1476.33	1020.26	224.892	1240.16	2362	1808.81	347.589	838.774	624.816	0	1862.81	606.478	0	1605.78	1048.63	0	0	0	1530.87	1856.06	1611.47	226.736	1607.97	0	0	0
Q8N1G4	Leucine-rich repeat-containing protein 47	LRRC47	LRC47_HUMAN		0.334352	7.15794	9.65973	4.57258	9.20525			50.1108	0	0	0	30.9786	44.5359	0	0	0	0	0	31.8493	0	0	0	0	0	0	0	0	0	0	33.0652	0	36.9118	0	0	0	37.1202	0	85.7819	0	32.581	0	0	0	0	0
Q8N1N4	Keratin, type II cytoskeletal 78	KRT78	K2C78_HUMAN		0.0592695	17.368	25.2124	87.884	119.626			0	0	0	0	0	0	0	0	0	174.845	0	0	0	0	0	0	0	207.251	0	0	0	0	0	0	0	0	0	0	0	0	0	0	205.718	0	0	116.784	0	24.16
Q8N5K1	CDGSH iron-sulfur domain-containing protein 2	CISD2	CISD2_HUMAN		0.403432	49.0125	34.5158	42.8235	52.5806			0	22.4105	51.2164	0	0	0	0	164.086	0	106.879	101.907	75.0736	0	0	202.027	0	105.409	119.093	0	0	85.5414	44.6296	0	0	0	0	0	197.313	71.1829	0	222.115	0	60.3093	0	0	0	0	25.3843
Q8N6M0	OTU domain-containing protein 6B	OTUD6B	OTU6B_HUMAN		0.286468	791.574	972.979	1648.57	2845.7			741.082	3938.12	3078.93	0	159.968	717.064	0	0	0	1023.41	102.304	797.148	511.39	1136.73	1477.26	755.424	411.399	1405.57	0	634.883	523.961	0	605.407	863.53	397.003	717.483	0	1453.07	0	368.554	3005.51	407.038	821.917	571.496	0	2143.31	0	0
Q8NBJ4	Golgi membrane protein 1	GOLM1	GOLM1_HUMAN		0.368046	14.7966	45.2674	29.427	32.0841			0	0	97.8377	0	14.1532	0	0	0	0	0	0	0	0	0	0	0	97.5446	88.948	0	27.041	0	0	0	0	0	63.4983	0	430.236	0	0	30.2712	0	0	0	0	0	0	141.619
Q8NBS9	Thioredoxin domain-containing protein 5	TXNDC5	TXND5_HUMAN		0.0983852	83.2459	49.9957	40.5347	42.3046			122.913	0	23.6615	22.8268	47.1954	405.124	69.536	178.374	55.593	160.27	24.0704	70.3541	120.452	63.3693	41.31	83.2537	82.5281	112.247	67.2774	35.5998	45.4548	0	77.3886	46.9772	142.741	88.8223	107.256	82.2724	73.2224	80.9517	48.7098	68.945	62.1741	53.7264	61.0853	3.52988	0	0
Q8NBX0	Saccharopine dehydrogenase-like oxidoreductase	SCCPDH	SCPDL_HUMAN		0.50057	54.1709	43.6584	54.4512	58.4852			158.144	45.1861	79.2347	0	57.9137	0	0	123.703	0	0	0	102.597	0	151.887	181.416	69.0944	27.3334	0	71.3178	53.4357	70.4967	0	77.4635	98.467	105.381	64.2611	0	0	0	87.9456	166.798	44.0357	0	0	41.3227	7.12804	0	18.0511
Q8NC51	Plasminogen activator inhibitor 1 RNA-binding protein	SERBP1	PAIRB_HUMAN		0.0186468	25.4218	25.1113	34.7415	63.3488			98.6207	0	65.0194	0	0	92.2909	0	0	0	0	93.734	54.3996	0	0	0	48.9248	0	57.2706	0	0	49.0189	0	0	23.3884	0	0	56.2517	0	0	0	0	0	54.0013	15.8127	0	0	0	85.797
Q8NCW5	NAD(P)H-hydrate epimerase	NAXE	NNRE_HUMAN		0.285645	37.6803	63.1317	48.6055	34.7046			296.493	0	22.8241	50.2876	0	0	0	0	0	0	0	70.5424	0	102.486	0	59.6274	0	32.894	52.7519	79.5741	61.4853	0	0	67.9766	115.924	59.2368	118.88	0	0	111.846	316.172	67.8824	110.531	49.221	0	0	73.5058	6.54533
Q8NFU3	Thiosulfate:glutathione sulfurtransferase	TSTD1	TSTD1_HUMAN		0.592579	57.1672	73.1494	51.0716	47.1201			238.351	121.582	162.068	82.6203	113.73	0	0	0	186.563	0	0	0	0	120.598	232.164	0	0	0	0	0	0	0	149.992	0	0	0	0	318.56	106.237	0	201.225	92.3139	0	0	0	0	0	0
Q8NFV4	Protein ABHD11	ABHD11	ABHDB_HUMAN		0.0389004	73.1891	70.9255	27.7651	145.76			989.92	0	0	0	0	0	0	79.5362	0	0	45.7908	169.475	0	62.3011	0	0	59.9869	78.0343	92.8638	32.2524	0	0	276.039	210.458	128.472	72.8403	0	270.803	0	39.5337	367.916	0	26.6635	63.4493	0	0	0	0
Q8NFW8	N-acylneuraminate cytidylyltransferase	CMAS	NEUA_HUMAN		0.384594	27.5959	22.8434	5.89851	10.0367			186.148	0	5.20589	0	0	25.5825	0	203.29	0	0	43.3355	43.6615	0	40.0884	0	32.0552	0	0	0	0	27.7435	0	188.473	147.434	0	55.5984	49.5118	0	0	0	0	0	0	98.5632	0	0	0	0
Q8NHP8	Putative phospholipase B-like 2	PLBD2	PLBL2_HUMAN		0.0312647	67.1638	65.063	36.892	109.047			117.901	0	27.3938	0	29.3846	62.3283	0	126.037	0	124.55	0	123.881	0	214.317	0	93.0567	106.855	154.944	62.793	136.202	97.9603	0	140.275	141.417	0	189.325	111.466	0	70.3565	130.848	91.4556	0	0	82.2554	172.941	0	0	46.6505
Q8TC12	Retinol dehydrogenase 11	RDH11	RDH11_HUMAN		0.0245978	132.518	156.403	80.7617	78.3968			245.017	0	27.4147	104.537	69.9589	44.352	0	554.49	106.34	138.323	103.78	103.055	47.2999	477.112	171.386	117.878	220.573	94.5131	59.1186	97.888	132.357	0	191.444	271.363	93.8842	293.093	97.6009	402.401	91.247	91.756	956.968	77.4408	0	51.8459	96.1331	19.0145	159.813	0
Q8TD17	Zinc finger protein 398	ZNF398	ZN398_HUMAN		0.0508708	38.1756	19.3728	11.5458	9.11293			110.413	0	0	36.5158	65.3914	0	100.185	0	0	0	0	68.2136	0	0	0	0	57.7985	103.258	93.3543	88.8511	115.882	0	0	65.4299	0	175.157	0	0	160.28	0	0	0	0	0	0	0	0	0
Q8TEA8	D-aminoacyl-tRNA deacylase 1	DTD1	DTD1_HUMAN		0.85568	6.71384	8.68313	8.76612	8.80062			0	0	19.5901	0	0	0	0	0	0	17.7967	0	24.7159	0	17.292	0	0	17.5028	0	0	38.8215	11.9855	0	52.6777	32.163	0	0	0	0	51.6491	0	29.0874	0	0	0	0	0	0	0
Q8TF09	Dynein light chain roadblock-type 2	DYNLRB2	DLRB2_HUMAN		0.0215661	91.8593	54.8526	36.8752	44.7651			97.7142	0	0	64.8473	0	105.38	135.222	115.785	163.212	135.375	52.5544	105.586	111.187	111.123	225.679	115.902	85.7248	131.546	81.4204	80.1987	102.449	0	81.3929	101.024	0	97.1945	81.182	0	60.549	126.418	172.437	117.571	107.77	0	121.821	0	0	0
Q8WUD1	Ras-related protein Rab-2B	RAB2B	RAB2B_HUMAN		0.791423	80.2947	78.8692	77.2633	266.318			304.907	452.41	0	0	0	105.391	0	0	0	0	0	241.095	0	0	0	202.046	0	0	0	248.011	212.623	0	204.168	293.213	0	0	0	0	0	0	399.955	0	0	310.881	0	30.2884	0	153.277
Q8WW12	PEST proteolytic signal-containing nuclear protein	PCNP	PCNP_HUMAN		0.17777	9.58103	17.3627	13.0664	27.0985			0	0	0	0	0	0	32.9801	0	0	69.6223	0	0	0	0	0	0	0	49.337	58.8435	0	0	0	0	45.612	0	52.5054	63.7221	0	0	59.6398	0	0	76.3752	0	63.4914	0	0	0
Q8WXW3	Progesterone-induced-blocking factor 1	PIBF1	PIBF1_HUMAN		0.8112	432.92	342.099	299.772	626.279			993.133	0	0	902.436	2338.32	0	1128.38	0	0	0	0	1493.02	0	0	0	414.097	1851.91	0	0	0	402.94	0	0	1080.42	0	0	0	0	0	0	290.133	0	51.0251	0	64.1867	0	0	0
Q8WYH8	Inhibitor of growth protein 5	ING5	ING5_HUMAN		0.573241	82.3889	51.0969	40.2174	76.5135			587.604	71.4299	0	27.3881	0	0	0	27.1321	36.4957	0	0	26.8683	28.753	574.372	0	47.3989	270.064	39.5687	25.5673	25.5235	24.3886	0	0	30.6347	24.2571	48.2004	42.9144	82.1418	0	402.309	75.8745	0	0	14.5416	31.5929	2.9155	0	50.725
Q8WZ42	Titin	TTN	TITIN_HUMAN		0.524297	47.4703	94.3168	19.8229	56.3378			0	43.5144	0	0	0	609.784	0	0	0	311.678	11.0768	0	0	0	0	17.3263	7.45199	0	0	0	0	43.5144	0	68.0852	0	0	402.74	0	0	30.9823	24.7221	0	0	0	0	631.988	76.053	10.237
Q8WZA0	Protein LZIC	LZIC	LZIC_HUMAN		0.411525	8.00274	12.6296	6.39879	8.23751			30.8433	0	13.0822	0	0	26.7605	0	0	0	0	0	20.962	0	31.1862	0	0	0	31.6168	21.6093	0	0	0	30.2186	27.9115	18.4796	19.3637	24.129	0	0	36.51	34.0391	33.2271	36.1051	0	29.7281	0	0	0
Q8WZA9	Immunity-related GTPase family Q protein	IRGQ	IRGQ_HUMAN		0.108708	12.8763	97.8147	57.6406	88.3323			0	0	12.3165	0	0	0	0	0	0	0	0	270.962	0	0	0	0	0	0	0	0	0	0	0	0	0	142.223	0	0	143.831	0	1373.38	0	0	0	0	102.64	0	0
Q92522	Histone H1x	H1FX	H1X_HUMAN		0.325569	45.3825	64.4011	52.182	86.4021			0	0	0	0	0	254.891	0	310.892	0	12.9077	0	0	0	0	0	0	10.5753	283.159	125.99	0	0	0	0	32.2236	255.08	190.775	128.638	0	0	57.1326	0	161.941	213.185	0	22.7806	0	0	0
Q92597	Protein NDRG1	NDRG1	NDRG1_HUMAN		0.0228653	56.2031	46.3989	20.2924	33.8047			181.21	39.8081	40.3886	89.9343	69.6948	40.2918	57.4551	0	70.2036	51.135	60.6386	99.3225	65.1801	0	0	66.5657	0	75.2397	78.0111	68.3826	83.0068	0	110.054	0	0	117.572	64.8204	0	69.7954	77.1229	105.266	47.4047	28.8408	78.9116	45.8363	0	0	29.4619
Q92614	Unconventional myosin-XVIIIa	MYO18A	MY18A_HUMAN		0.535292	16.758	22.1299	28.8749	39.8488			0	0	143.924	0	0	0	0	0	0	0	0	40.7986	0	0	0	109.015	0	0	0	0	74.9386	0	0	0	0	0	0	0	0	112.696	0	0	0	53.1552	96.2513	0	0	0
Q92734	Protein TFG	TFG	TFG_HUMAN		0.00377635	33.8389	39.3941	108.837	120.913			0	0	89.2377	0	52.4468	0	0	0	0	0	0	166.061	0	0	0	153.842	0	0	85.6972	100.939	96.2311	0	0	0	0	99.7749	0	0	94.6765	0	219.15	0	0	123.257	100.768	0	0	0
Q92747	Actin-related protein 2/3 complex subunit 1A	ARPC1A	ARC1A_HUMAN		0.308331	27.6198	7.77418	3.65623	3.49694			23.5627	0	20.245	0	16.2673	14.7952	0	0	0	0	465.998	0	0	15.2901	0	9.53669	14.7568	0	9.43455	0	17.7484	0	0	14.1136	0	14.2518	14.6418	0	10.0444	0	22.4782	0	0	15.3675	0	0	0	0
Q92905	COP9 signalosome complex subunit 5	COPS5	CSN5_HUMAN		0.106327	7.8238	7.06222	4.45818	12.8578			76.6055	0	0	0	20.3316	17.8808	0	0	0	20.4489	21.3482	0	0	15.5085	0	0	0	0	0	0	0	0	0	24.4423	38.8585	0	26.9597	0	0	0	64.6253	0	0	0	0	0	0	0
Q92945	Far upstream element-binding protein 2	KHSRP	FUBP2_HUMAN		0.844872	83.2617	114.155	101.308	27.9026			157.218	0	79.6416	0	0	65.5018	0	0	0	376.385	47.1047	105.026	0	0	0	383.558	0	617.321	0	0	0	0	0	0	352.694	62.9104	0	795.867	0	0	151.859	40.4809	366.888	1231.29	0	0	0	0
Q93052	Lipoma-preferred partner	LPP	LPP_HUMAN		0.156058	20.0231	20.3677	10.9384	6.09701			29.9977	0	0	23.8698	34.8649	0	29.3794	0	0	0	42.1009	32.1136	78.3302	0	0	63.1136	31.7921	0	45.5319	29.414	0	0	57.9103	0	51.1805	0	27.8425	0	78.3165	53.1732	0	43.5751	0	35.8018	53.484	0	0	0
Q93062	RNA-binding protein with multiple splicing	RBPMS	RBPMS_HUMAN		0.204126	15.4891	17.5553	7.56656	8.94163			20.9879	0	0	0	18.5548	25.0179	42.053	0	0	0	48.1414	31.2454	47.9339	0	0	37.7581	0	0	19.0555	0	50.0118	0	0	29.8413	0	30.4586	30.708	0	31.6691	46.9562	0	41.6289	0	40.0626	30.2134	0	0	0
Q969G5	Caveolae-associated protein 3	CAVIN3	CAVN3_HUMAN		0.447605	150.968	184.511	185.194	168.754			71.9662	133.217	237.155	112.986	174.611	127.987	114.001	263.88	149.136	136.923	105.305	155.736	198.821	136.427	155.064	237.838	131.3	143.027	184.052	203.289	148.572	0	148.666	261.531	138.139	183.358	286.169	140.556	203.832	298.462	168.678	336.703	280.873	246.583	209.93	83.3341	0	220.187
Q969L2	Protein MAL2	MAL2	MAL2_HUMAN		0.327645	50.3966	33.7877	18.4312	13.2003			0	0	0	60.0691	0	0	0	0	81.0837	69.8233	120.694	0	0	112.875	486.121	0	0	49.1977	0	77.6657	51.1969	0	49.6309	0	0	0	42.5454	290.65	0	77.7892	215.074	0	0	0	0	0	0	0
Q969X5	Endoplasmic reticulum-Golgi intermediate compartment protein 1	ERGIC1	ERGI1_HUMAN		0.0427937	161.817	108.089	95.8585	69.5861			200.879	148.332	148.332	124.951	76.2738	127.74	52.584	711.517	154.824	261.738	10.5169	125.518	89.0974	278.908	334.498	129.797	132.939	163.817	102.918	98.4403	86.3578	0	179.626	248.836	209.515	213.737	132.893	297.34	113.727	92.396	289.707	96.2335	93.7558	121.2	130.496	0	0	0
Q96A08	Histone H2B type 1-A	HIST1H2BA	H2B1A_HUMAN		0.00233456	3213.24	1493.38	12492.5	13780.7			0	17445.7	0	0	0	0	0	0	0	0	0	0	0	0	0	0	0	0	0	24172.9	0	29072.7	0	0	0	0	0	0	0	0	0	0	0	0	0	0	0	9135.02
Q96A26	Protein FAM162A	FAM162A	F162A_HUMAN		0.316806	40.6407	41.0976	23.2689	43.5276			140.335	5.60382	22.5402	0	32.2095	23.2971	0	0	0	46.1647	88.3951	95.6128	0	90.179	0	61.518	108.326	45.6945	45.7739	46.2835	42.1614	0	0	79.3414	63.6466	90.1753	0	133.261	44.5488	54.4339	170.251	59.2178	51.6906	40.9372	48.4552	11.4422	0	18.4667
Q96A35	39S ribosomal protein L24, mitochondrial	MRPL24	RM24_HUMAN		0.0966016	14.5415	7.42812	4.20295	16.858			67.1053	0	0	0	0	0	0	0	0	0	24.803	65.1162	0	42.4475	0	19.7426	33.099	29.0081	22.3861	0	16.2054	0	28.0862	38.7417	31.8122	0	0	0	0	0	78.7012	0	0	0	0	0	0	0
Q96AC1	Fermitin family homolog 2	FERMT2	FERM2_HUMAN		0.163395	71.0074	50.1591	27.5603	24.6036			114.498	0	0	44.4623	152.14	92.9273	59.1614	359.196	0	0	23.3726	110.228	191.252	0	0	144.201	0	0	67.9201	57.7489	145.054	0	0	17.3918	0	89.5028	136.576	0	85.4316	100.635	0	248.517	0	150.612	120.445	0	0	0
Q96AE4	Far upstream element-binding protein 1	FUBP1	FUBP1_HUMAN		0.657007	34.5264	24.4779	28.6686	26.9869			110.666	0	10.1472	0	36.4947	86.6995	0	129.1	0	60.9794	53.0407	59.1725	0	57.3743	0	58.9179	0	0	0	48.5034	48.4854	0	0	107.431	76.6977	60.9634	41.458	0	0	0	150.742	0	65.5127	29.7008	0	0	0	8.56965
Q96C19	EF-hand domain-containing protein D2	EFHD2	EFHD2_HUMAN		0.00148518	49.2787	47.9556	15.843	27.2786			60.6943	0	73.1495	37.1911	48.0993	120.82	56.0193	0	44.9584	116.715	43.1179	43.0818	102.436	54.9877	0	26.759	74.27	43.9183	49.3931	34.6128	53.9069	0	34.0129	61.0506	0	90.9288	95.2087	65.4738	57.9501	95.7776	56.7637	101.654	45.6621	48.4133	118.944	0	0	0
Q96C23	Aldose 1-epimerase	GALM	GALM_HUMAN		0.801724	67.203	65.8952	54.4501	52.3218			76.9283	15.7746	77.8806	74.1508	69.1165	88.8897	0	0	153.068	0	40.9679	144.774	115.024	0	0	29.2107	0	0	0	109.802	87.0906	395.788	40.9111	137.895	56.5479	107.514	0	135.485	84.5394	0	82.0586	142.228	96.2343	142.199	74.162	0	178.485	54.2885
Q96C86	m7GpppX diphosphatase	DCPS	DCPS_HUMAN		0.203984	29.7716	21.1648	12.226	21.7505			49.7822	0	112.96	0	0	64.5048	39.6604	0	36.6805	0	51.6911	50.7364	0	44.0042	0	40.6917	23.6385	63.4074	42.5508	34.6672	0	0	49.4279	0	0	33.612	0	26.2004	29.9928	30.8305	0	33.5352	70.9369	32.3019	30.1962	0	0	0
Q96CN7	Isochorismatase domain-containing protein 1	ISOC1	ISOC1_HUMAN		0.0178667	35.7638	18.0353	9.49099	30.4623			101.386	0	4.83468	68.5258	65.8452	132.029	0	0	0	0	77.1005	102.935	0	174.583	0	0	0	0	0	0	59.5637	0	0	0	0	0	0	0	0	0	170.465	0	0	0	0	0	0	0
Q96CT7	Coiled-coil domain-containing protein 124	CCDC124	CC124_HUMAN		0.920977	27.8879	23.6247	18.9805	23.6652			91.3075	26.6754	11.1242	0	0	95.5848	0	0	0	0	68.7764	73.3828	0	0	0	92.4349	0	39.8657	41.3919	72.9902	0	0	66.4592	0	0	0	0	0	0	0	103.864	0	68.0352	30.851	0	0	0	0
Q96CX2	BTB/POZ domain-containing protein KCTD12	KCTD12	KCD12_HUMAN		0.0836914	108.025	92.7298	49.517	83.4419			87.3468	0	21.5837	107.54	59.9255	199.648	143.199	0	75.607	211.011	84.488	92.3264	256.925	158.635	111.903	111.379	125.284	207.849	80.1893	130.243	111.458	0	100.974	120.251	81.2576	94.6177	106.392	117.888	88.2338	176.131	101.066	191.456	176.847	169.113	172.125	0	0	0
Q96DE0	U8 snoRNA-decapping enzyme	NUDT16	NUD16_HUMAN		0.390924	41.627	38.6494	24.2477	29.1999			117.401	0	26.0224	58.2253	31.1421	40.242	48.2266	0	65.9886	56.368	0	0	52.1104	97.024	0	70.5503	61.5278	66.2778	0	66.1083	58.5796	0	63.0814	67.2527	0	44.6547	46.1635	84.3935	0	84.131	120.918	0	82.7162	58.8935	0	0	0	0
Q96DG6	Carboxymethylenebutenolidase homolog	CMBL	CMBL_HUMAN		0.0127887	28.7817	25.9239	6.87945	12.6575			48.5878	0	0	61.0522	40.1596	21.6802	0	150.918	98.709	0	27.6915	18.0707	17.837	0	0	74.2797	0	0	0	43.6098	30.6019	0	0	38.5272	30.1217	24.6176	19.3718	87.6904	24.7115	42.5301	74.0457	38.7323	53.9903	46.7443	45.7665	0	0	0
Q96DV4	39S ribosomal protein L38, mitochondrial	MRPL38	RM38_HUMAN		0.0370128	7.53907	5.96141	1.62245	9.38442			35.0227	0	0	0	0	0	0	0	0	0	0	34.7159	96.1209	0	0	0	0	0	0	0	0	0	0	22.3583	11.7079	0	0	0	0	0	0	0	0	16.236	0	0	1.11955	0
Q96E39	RNA binding motif protein, X-linked-like-1	RBMXL1	RMXL1_HUMAN		0.0811616	58.6768	49.0835	40.7308	113.127			259.228	10.5989	0	0	0	207.32	0	0	0	0	88.3868	286.732	0	118.79	0	178.95	140.884	0	0	0	0	0	0	271.149	0	0	0	0	0	0	280.112	0	386.555	0	0	0	0	0
Q96FJ2	Dynein light chain 2, cytoplasmic	DYNLL2	DYL2_HUMAN		0.326367	75.4448	68.1858	55.7607	92.3299			185.648	73.8755	118.288	0	152.375	148.758	0	0	229.888	0	0	159.389	0	0	0	168.729	0	130.415	0	129.736	162.683	0	134.827	0	184.223	0	173.371	0	0	0	0	0	186.328	171.324	0	30.1801	0	51.4004
Q96FW1	Ubiquitin thioesterase OTUB1	OTUB1	OTUB1_HUMAN		0.00510134	44.1168	44.881	16.2453	28.3633			89.2631	0	85.7714	0	34.6121	53.792	74.4936	142.23	0	0	0	66.842	65.9715	84.6821	0	56.384	60.4631	35.7354	39.0752	41.9396	39.3142	0	56.3079	57.4227	56.0006	75.3385	60.5537	95.0327	0	41.5976	78.3862	48.7871	53.9455	40.5334	59.3835	0	0	0
Q96G03	Phosphoglucomutase-2	PGM2	PGM2_HUMAN		0.326527	33.3512	28.9368	23.5573	42.1938			142.383	0	43.2209	62.9093	37.5505	74.9132	77.6436	0	0	33.719	0	80.4797	43.6921	0	0	0	0	60.3353	76.879	0	0	0	97.3823	0	52.3228	52.0849	67.6064	0	76.1628	27.5717	101.886	55.4324	0	31.9274	19.0182	48.3465	0	0
Q96HC4	PDZ and LIM domain protein 5	PDLIM5	PDLI5_HUMAN		0.0277026	71.6768	52.9133	31.0621	60.5987			68.1579	0	126.078	64.4201	94.0822	31.1984	0	0	76.9338	0	0	9.98222	92.1707	121.953	101.478	420.821	183.825	45.1066	70.5171	27.687	42.4788	0	65.4969	42.2466	0	117.287	120.104	251.458	110.142	93.0129	89.2021	0	0	0	0	0	0	128.725
Q96HR9	Receptor expression-enhancing protein 6	REEP6	REEP6_HUMAN		0.156836	53.0205	62.8899	39.7493	22.9342			169.937	0	0	80.1691	22.3189	0	0	64.9636	56.653	54.1313	0	44.8419	0	97.7254	215.963	54.704	92.9498	62.9854	39.9401	75.0572	34.1101	0	144.194	109.177	58.3387	125.159	47.5616	265.856	45.6861	51.9543	209.149	0	25.9171	12.958	45.0284	0	0	0
Q96HY6	DDRGK domain-containing protein 1	DDRGK1	DDRGK_HUMAN		0.0034007	70.5598	60.0678	29.5709	80.6538			42.3384	0	29.0419	74.1093	22.2545	97.2198	52.9615	122.603	109.777	0	91.6657	96.2852	72.2355	126.231	170.734	74.9742	83.1339	83.2165	60.7037	91.7932	51.0375	0	66.5961	125.866	68.0022	62.7684	88.8103	138.976	70.5103	76.4792	156.671	66.1653	53.746	71.142	88.4279	0	0	0
Q96I99	Succinate--CoA ligase [GDP-forming] subunit beta, mitochondrial	SUCLG2	SUCB2_HUMAN		0.29309	6.38271	11.8125	11.8922	12.3657			0	6.1052	13.8678	0	25.2931	0	0	0	0	0	0	0	0	0	0	28.6016	66.5518	0	0	0	0	0	0	0	27.8638	22.688	38.5195	0	58.8419	0	0	0	0	0	51.9273	0	0	0
Q96IJ6	Mannose-1-phosphate guanyltransferase alpha	GMPPA	GMPPA_HUMAN		0.00344289	64.7889	80.6057	24.1865	36.7361			187.897	0	48.0611	117.408	55.5895	107.48	0	0	0	87.6763	48.2253	52.2858	116.26	119.036	115.057	65.5089	55.379	47.7698	50.5053	84.8697	66.3477	0	145.521	72.1071	65.7796	118.362	99.4852	349.185	70.3749	91.0654	207.985	57.7369	24.7137	60.3563	106.873	0	0	0
Q96IU4	Protein ABHD14B	ABHD14B	ABHEB_HUMAN		0.000621035	257.832	258.295	149.231	159.892			480.909	170.393	161.197	316.778	89.2454	226.223	157.761	484.623	368.839	233.887	106.215	250.849	211.437	401.492	344.641	464.085	221.747	156.169	194.497	241.444	311.096	78.787	163.051	288.303	213.968	317.491	239.676	688.218	299.766	278.227	474.759	298.393	314.487	150.043	361.245	83.9226	0	168.534
Q96K17	Transcription factor BTF3 homolog 4	BTF3L4	BT3L4_HUMAN		0.0581389	61.0213	62.2432	104.996	127.703			144.97	0	193.878	0	37.8217	94.5047	58.3682	0	0	113.177	0	92.6458	62.517	0	0	98.6986	107.198	107.744	64.588	92.3752	73.983	0	111.364	110.753	0	0	105.324	0	95.1977	64.4749	188.243	0	86.1218	94.9368	109.75	54.6033	0	0
Q96KP4	Cytosolic non-specific dipeptidase	CNDP2	CNDP2_HUMAN		0.245247	229.752	234.651	166.835	196.253			993.721	23.2399	115.398	130.554	175.356	307.308	77.3382	499.053	158.705	232.917	237.539	226.502	199.414	423.698	0	188.559	248.275	215.997	209.271	216.482	175.227	0	446.352	335.235	248.076	425.905	308.97	335.64	223.453	257.203	684.373	120.972	94.9261	134.969	228.254	55.3747	137.654	231.452
Q96M69	Leucine-rich repeat and guanylate kinase domain-containing protein	LRGUK	LRGUK_HUMAN		0.442467	45.6658	128.161	67.9905	102.437			0	195.273	66.4959	0	44.8443	0	0	500.864	0	0	0	0	0	0	0	0	0	147.827	49.3428	0	0	0	0	297.979	0	0	0	0	0	0	625.571	0	0	0	0	112.09	0	170.547
Q96PK6	RNA-binding protein 14	RBM14	RBM14_HUMAN		0.052	2.00256	12.8602	9.18579	13.8562			0	0	20.7921	0	0	0	0	0	0	0	0	23.2643	0	0	0	0	0	0	0	0	0	0	0	0	36.7338	0	0	0	0	0	0	0	5.56724	0	0	0	0	16.8876
Q96QR8	Transcriptional activator protein Pur-beta	PURB	PURB_HUMAN		0.253317	10.4442	7.95343	4.93697	22.3553			0	0	0	0	19.8136	0	0	0	0	0	41.5013	72.093	0	40.8554	0	0	0	0	0	30.532	24.976	0	0	17.2441	0	0	0	0	0	0	60.6943	0	19.2546	21.4579	0	0	0	0
Q96QV6	Histone H2A type 1-A	HIST1H2AA	H2A1A_HUMAN		0.166163	9837.48	5768.49	21052.2	20816.7			0	34331.7	0	0	0	0	43017.7	0	0	0	0	0	26717.5	0	75087.7	0	0	0	0	0	25769.7	11500.3	0	0	0	32344.7	0	0	23795.5	0	0	0	0	0	0	11436.2	36836.5	0
Q96RL7	Vacuolar protein sorting-associated protein 13A	VPS13A	VP13A_HUMAN		0.108292	20.9653	35.2032	12.5383	21.6322			139.746	0	70.357	0	30.6584	31.1164	0	0	0	45.4899	0	0	0	89.2862	0	0	0	0	0	24.3185	30.2636	0	96.2345	0	25.8713	53.3545	33.5733	80.2427	0	0	135.573	27.6666	0	21.3616	0	41.2071	0	26.5995
Q96S97	Myeloid-associated differentiation marker	MYADM	MYADM_HUMAN		0.00342885	113.002	65.7252	37.0224	33.5311			0	0	50.0247	115.663	74.663	69.2959	186.171	462.923	328.627	165.17	108.089	116.261	134.846	122.749	0	0	77.8082	110.358	72.5038	146.484	144.399	0	0	0	116.036	77.6032	87.4938	123.573	96.8339	135.499	152.334	111.425	0	0	140.532	0	0	0
Q96TA1	Niban-like protein 1	FAM129B	NIBL1_HUMAN		0.114497	30.3119	17.5828	5.9711	15.49			101.397	0	0	0	28.4168	0	0	191.942	0	50.919	26.9638	58.7997	36.6802	50.4911	0	0	0	38.9959	50.4159	0	31.8417	0	67.9637	26.5237	0	72.0496	63.3233	0	0	0	90.4353	50.1994	0	0	0	0	0	0
Q99497	Protein/nucleic acid deglycase DJ-1	PARK7	PARK7_HUMAN		0.00465156	751.511	831.874	523.902	687.989			1372.79	554.269	598.674	801.063	494.66	798.39	667.143	503.078	344.154	880.277	687.639	803.156	653.494	1265.95	493.979	1110.84	912.434	1094.19	691.69	465.294	911.855	428.215	1093.1	1004.2	352.049	960.707	902.93	1494.13	761.515	1063.5	1407.11	1196.8	765.637	877.552	801.805	224.444	915.55	408.412
Q99536	Synaptic vesicle membrane protein VAT-1 homolog	VAT1	VAT1_HUMAN		0.159945	48.4519	41.9199	23.0657	45.8695			63.2699	0	44.4142	160.026	90.6018	14.1634	34.0721	0	0	33.6646	93.29	28.0363	89.4549	0	44.4142	144.857	57.6647	39.6077	14.1586	41.8217	72.4237	0	18.759	24.6681	0	12.0784	116.792	42.0016	24.3846	123.394	104.59	59.1357	34.7427	140.019	0	0	0	0
Q99578	GTP-binding protein Rit2	RIT2	RIT2_HUMAN		0.103225	325.938	389.837	282.227	288.047			660.655	0	0	336.02	96.01	238.074	269.669	250.857	316.925	511.673	45.3855	632.354	302.399	458.824	0	403.499	640.223	615.12	389.474	295.115	327.842	380.513	652.415	510.81	198.502	604.402	478.091	1014	500.502	485.591	571.761	493.946	344.153	379.143	431.737	0	1838.89	281.123
Q99623	Prohibitin-2	PHB2	PHB2_HUMAN		0.537536	490.434	513.238	532.03	699.946			906.865	135.235	426.329	400.744	276.22	402.035	294.038	773.702	262.073	501.754	444.793	1170.84	380.494	585.382	531.539	509.06	559.729	622.98	489.99	353.844	391.119	370.786	587.856	861.346	589.964	613.859	432.794	721.903	490.816	565.883	775.681	569.558	523.594	489.709	451.014	242.454	93.567	532.126
Q99653	Calcineurin B homologous protein 1	CHP1	CHP1_HUMAN		0.0282715	43.2776	29.5394	16.1926	13.6245			0	7.18136	0	63.127	0	13.4039	63.7611	0	45.8453	59.429	81.4724	59.954	0	77.9195	217.044	49.9874	0	80.8435	33.4146	51.1501	47.5725	0	60.9675	74.6493	0	18.3809	0	100.76	34.8005	56.116	98.4724	16.0841	65.8	0	0	0	0	0
Q99714	3-hydroxyacyl-CoA dehydrogenase type-2	HSD17B10	HCD2_HUMAN		0.0129284	171.626	187.583	120.011	195.232			642.571	114.332	115.427	96.3666	112.906	215.449	119.576	170.688	166.105	210.897	132.4	245.455	130.942	211.528	243.208	186.785	178.298	130.754	100.5	103.488	148.096	0	425.088	87.5669	127.003	174.411	163.043	320.463	150.326	233.522	503.611	114.15	98.5713	118.06	203.972	135.516	122.91	68.7047
Q99715	Collagen alpha-1(XII) chain	COL12A1	COCA1_HUMAN		0.647458	78.0719	115.822	125.415	90.3486			93.7352	0	74.6775	104.878	0	221.634	101.13	143.007	115.796	107.719	141.649	54.5273	26.3084	93.7583	0	0	184.038	102.527	53.8564	37.0826	61.2598	0	467.002	99.5988	118.976	123.491	72.2807	847.41	35.5725	0	110.201	18.704	63.0963	67.7383	48.9334	193.799	0	110.074
Q99729	Heterogeneous nuclear ribonucleoprotein A/B	HNRNPAB	ROAA_HUMAN		0.0555406	14.671	110.812	32.2775	44.5071			141.107	0	14.3337	0	0	74.7224	0	0	0	0	0	92.5998	0	0	0	0	0	0	0	0	0	0	0	97.0661	133.345	0	0	0	0	0	105.81	0	87.7047	0	0	47.6674	0	0
Q99733	Nucleosome assembly protein 1-like 4	NAP1L4	NP1L4_HUMAN		0.394366	11.1048	17.5781	10.4768	19.2015			101.282	0	0	0	40.7518	0	0	0	0	0	54.8339	47.4378	0	0	0	0	0	0	0	0	0	0	67.9232	47.4024	0	48.6211	79.4588	0	0	0	0	0	45.9558	0	0	0	0	0
Q99735	Microsomal glutathione S-transferase 2	MGST2	MGST2_HUMAN		0.0413061	95.2048	69.5557	51.1737	35.6804			183.742	0	0	79.0388	50.2701	75.3287	0	338.579	91.0632	71.6347	199.707	121.311	55.7699	109.83	191.307	89.2588	81.0901	106.47	91.0722	75.7389	83.2954	0	156.817	112.961	101.798	99.3608	82.0374	248.279	96.5672	105.564	177.289	38.0111	51.5427	59.0779	106.166	0	0	0
Q99798	Aconitate hydratase, mitochondrial	ACO2	ACON_HUMAN		0.00115145	44.6582	54.1892	23.984	93.9534			212.574	0	5.26375	0	51.8873	80.4665	0	84.0218	0	56.0021	47.7174	86.2765	0	53.661	0	86.5179	55.801	0	49.1441	38.2447	74.9019	0	79.2712	76.9536	43.1961	80.4338	0	0	49.2144	76.1624	163.092	51.0637	0	78.2943	88.6665	115.726	0	10.5436
Q99829	Copine-1	CPNE1	CPNE1_HUMAN		0.358083	23.5691	23.4786	16.0206	13.5197			73.631	21.605	10.2897	0	48.236	79.1257	0	0	0	0	23.4183	39.1276	59.6608	53.2677	0	21.605	30.2097	0	31.818	0	26.526	0	61.0366	0	54.9569	57.4297	0	0	58.0707	42.6202	65.1428	0	0	42.4747	0	0	0	16.1827
Q99832	T-complex protein 1 subunit eta	CCT7	TCPH_HUMAN		0.0483356	80.9505	44.8409	31.68	49.0709			172.659	0	17.3794	71.5272	64.1386	65.3448	54.6567	409.032	111.676	149.193	16.5631	50.1386	92.9199	136.607	0	123.703	84.4353	99.3273	40.5534	0	21.056	0	109.446	0	97.4069	80.5359	102.109	180.615	0	20.9768	171.64	28.7518	0	0	93.404	0	0	0
Q99988	Growth/differentiation factor 15	GDF15	GDF15_HUMAN		0.108066	533.518	930.782	1232.78	294.155			26.521	61.6192	11.3457	18.4393	405.17	189.418	339.88	1191.82	379.971	569.041	126.206	41.0832	0	625.298	843.595	903.823	3193.67	177.409	102.909	235.944	2294.22	0	1017.78	487.993	518.38	126.821	588.545	16431	479.45	70.9998	532.788	0	96.7375	461.806	105.078	7.82083	170.732	16.1797
Q9BPX5	Actin-related protein 2/3 complex subunit 5-like protein	ARPC5L	ARP5L_HUMAN		0.833169	154.103	187.791	173.846	174.285			0	115.928	209.14	179.276	81.6529	293.345	278.789	0	297.065	264.228	22.734	0	0	239.106	456.774	238.636	0	281.317	172.444	0	259.838	0	208.077	234.275	78.5677	219.688	202.305	0	214.647	263.925	308.37	220.198	184.316	286.068	247.568	17.3577	351.115	76.0357
Q9BQE5	Apolipoprotein L2	APOL2	APOL2_HUMAN		0.0870168	17.9445	20.2592	8.77259	14.1495			22.5988	17.1643	13.6449	0	19.6187	64.1722	0	0	0	57.2807	24.4043	26.0918	40.9759	0	0	39.8803	21.5664	19.5629	0	15.8342	11.9833	0	24.092	47.6219	13.8858	15.357	0	0	24.6661	0	47.7773	22.1013	36.6774	24.5467	23.582	29.0751	0	0
Q9BR76	Coronin-1B	CORO1B	COR1B_HUMAN		0.0911448	90.2045	222.277	163.225	185.299			332.882	23.2109	659.232	62.147	60.1244	0	0	108.796	57.5932	118.267	0	22.6694	53.71	140.674	0	0	0	0	90.8492	120.242	134.1	0	260.617	79.2808	91.1929	131.573	119.556	198.755	49.5415	0	316.603	0	42.5089	99.8239	93.9179	72.891	51.5229	365.017
Q9BRA2	Thioredoxin domain-containing protein 17	TXNDC17	TXD17_HUMAN		0.172717	74.4887	88.5688	47.0462	55.426			109.692	69.0485	119.24	73.0364	0	0	69.7003	0	125.897	132.493	80.1851	66.1924	93.764	0	193.039	145.644	112.994	0	36.7653	96.4139	114.648	0	107.861	27.651	66.2562	169.286	69.4072	0	102.547	118.222	12.1007	94.7956	0	0	83.895	69.9591	0	157.971
Q9BRP8	Partner of Y14 and mago	PYM1	PYM1_HUMAN		0.0773897	16.8319	25.7841	9.40804	22.7095			0	0	16.1	9.53887	17.7904	41.2459	0	0	0	0	18.7393	42.8456	18.5049	44.4059	0	33.8524	0	40.7661	24.3609	28.3996	33.7512	0	60.1001	53.2904	0	46.834	33.1412	37.5866	0	23.1986	107.242	20.7032	22.8639	34.3717	37.0486	0	0	0
Q9BS26	Endoplasmic reticulum resident protein 44	ERP44	ERP44_HUMAN		0.5287	19.8289	19.3039	24.1373	32.7332			133.793	20.1046	39.1082	0	5.55838	84.8374	39.6877	0	0	9.58827	0	0	17.0196	0	0	0	0	58.0906	28.4489	0	0	0	89.1044	0	57.7988	16.7826	18.3196	20.7731	0	13.3154	0	0	0	0	12.8001	0	0	0
Q9BS40	Latexin	LXN	LXN_HUMAN		0.595996	43.9372	43.3949	28.7694	46.6898			390.729	0	19.1127	0	0	320.215	236.562	0	0	0	0	0	0	0	0	0	0	0	0	0	0	0	0	0	0	0	0	0	0	114.607	0	0	192.011	123.672	0	0	0	0
Q9BSH5	Haloacid dehalogenase-like hydrolase domain-containing protein 3	HDHD3	HDHD3_HUMAN		0.223542	11.5424	17.9615	31.8563	32.8409			49.8472	0	0	0	0	33.1582	0	0	0	0	33.0368	0	24.8432	0	0	0	0	34.4092	16.8624	30.3815	31.3932	0	30.011	45.6671	0	0	0	0	0	0	44.5322	33.4164	30.043	0	39.0124	0	0	0
Q9BSJ8	Extended synaptotagmin-1	ESYT1	ESYT1_HUMAN		0.00969179	44.9623	41.7038	26.3832	17.754			56.6803	0	7.93177	0	42.0511	81.6296	23.9021	218.785	24.2399	76.8119	26.9048	40.8125	78.0414	52.1931	0	61.3251	43.7181	39.3063	36.3564	32.825	45.6562	0	65.8348	35.8816	78.0383	61.5497	56.5548	61.7548	54.2901	43.3171	103.199	88.7816	63.7518	35.3895	39.5308	0	107.568	0
Q9BTV4	Transmembrane protein 43	TMEM43	TMM43_HUMAN		0.00189775	122.302	96.8495	48.9411	62.1438			120.731	0	68.741	86.2938	116.468	107.069	78.5519	250.851	175.198	179.162	121.224	113.614	172.818	157.815	113.617	290.891	139.979	132.072	76.8526	109.579	79.1283	0	95.6427	168.138	165.766	157.407	135.516	141.707	157.393	137.335	98.981	162.746	250.983	124.551	133.026	0	0	0
Q9BTY2	Plasma alpha-L-fucosidase	FUCA2	FUCO2_HUMAN		9.3112e-06	2.37671	0.199067	1.0455	32.7399			0	0	2.17865	0	2.17865	0	0	0	0	0	0	0	0	0	0	0	0	47.9302	0	0	0	0	0	0	0	0	0	0	0	0	0	0	0	0	0	5.37481	0	0
Q9BTZ2	Dehydrogenase/reductase SDR family member 4	DHRS4	DHRS4_HUMAN		0.159314	19.7356	15.7749	7.67855	7.99412			100.082	0	0	0	28.6287	35.1478	28.5071	0	0	0	46.4427	37.6243	41.4627	0	0	34.1668	0	31.8893	0	25.6379	24.5946	0	15.4722	35.8249	46.5196	24.4669	40.0588	0	0	27.8943	39.0251	24.5748	18.7723	21.249	0	0	0	0
Q9BUD6	Spondin-2	SPON2	SPON2_HUMAN		0.609964	112.892	124.024	151.365	290.339			107.983	0	0	0	0	0	0	0	0	84.7718	793.335	0	0	618.264	0	0	430.514	212.523	117.782	70.4872	47.9567	0	140.088	287.516	0	107.85	0	784.828	25.2078	58.5268	0	0	0	0	0	0	0	41.1498
Q9BUH6	Protein PAXX	PAXX	PAXX_HUMAN		0.552215	15.3507	10.8826	9.78795	11.4372			44.7097	0	110.679	0	0	37.4635	0	0	50.3087	0	0	0	28.3998	14.6833	0	0	31.4185	0	0	0	20.054	0	14.8416	0	0	0	0	0	0	0	0	0	0	0	50.0849	0	0	97.2871
Q9BUL8	Programmed cell death protein 10	PDCD10	PDC10_HUMAN		0.620127	29.8269	35.6453	23.3526	41.3132			76.553	0	56.9352	0	33.9906	60.7101	0	0	0	44.9897	58.345	0	30.5968	44.5737	0	59.5425	36.3797	61.8493	0	42.3579	49.3692	0	52.0343	74.9388	25.0208	0	54.046	0	53.3	42.4206	87.1278	45.9695	48.0187	0	61.3163	0	0	0
Q9BUT1	3-hydroxybutyrate dehydrogenase type 2	BDH2	BDH2_HUMAN		0.366088	22.3726	22.1033	9.20966	15.2694			20.6959	0	0	0	27.5021	80.0233	0	0	0	0	56.6733	27.3079	0	83.5958	0	67.6897	0	0	44.6224	37.0043	47.0825	0	0	0	56.3842	0	0	0	0	45.6591	0	159.969	46.1775	22.2613	69.5638	0	0	10.7078
Q9BV79	Enoyl-[acyl-carrier-protein] reductase, mitochondrial	MECR	MECR_HUMAN		0.0270673	2.93672	1.73974	2.35273	14.6351			19.2736	0	0	0	0	0	0	0	0	0	0	18.3815	0	0	0	0	14.8875	0	12.0653	0	0	0	0	0	0	0	0	0	0	0	19.3323	0	0	0	0	0	0	0
Q9BVC6	Transmembrane protein 109	TMEM109	TM109_HUMAN		0.22628	166.051	160.256	220.956	93.0956			375.701	93.3737	13.4432	30.993	46.5984	70.7184	56.9498	510.347	62.5305	0	0	76.4292	61.9935	57.9019	738.623	83.2512	70.5426	67.4125	39.6799	63.5938	52.8983	1080.15	0	507.387	0	317.6	32.1258	70.7363	44.1029	65.357	0	516.182	601.54	438.023	555.155	60.4359	0	26.0282
Q9BVK6	Transmembrane emp24 domain-containing protein 9	TMED9	TMED9_HUMAN		0.339563	109.555	107.567	76.8854	90.1777			226.782	0	104.599	141.12	60.2433	114.55	44.9963	119.491	0	96.4876	24.8798	152.615	49.9237	172.56	245.377	118.429	143.772	212.235	126.008	148.376	107.774	0	141.034	274.761	135.631	134.52	119.408	233.982	101.432	113.231	321.916	50.9629	92.3673	137.708	0	0	0	0
Q9BW04	Specifically androgen-regulated gene protein	SARG	SARG_HUMAN		0.153789	12.7883	16.4777	3.62879	7.90432			54.2993	0	0	0	16.9919	0	0	0	0	0	0	23.1804	0	67.2502	0	33.8321	0	21.8061	28.3963	17.8137	17.772	0	49.4607	28.0376	23.9575	41.7215	32.1018	87.6316	0	0	66.5306	0	0	0	0	0	0	0
Q9BWD1	Acetyl-CoA acetyltransferase, cytosolic	ACAT2	THIC_HUMAN		0.000544599	70.1076	69.1142	20.7232	27.4898			170.949	0	0	64.5849	52.3348	61.4754	20.7686	134.958	78.5595	94.0763	41.3551	81.9177	40.6364	172.616	95.5816	99.6702	88.839	41.991	36.0885	69.8912	96.073	0	123.75	67.9371	58.7788	102.643	106.227	189.032	74.8445	89.1492	273.108	58.8193	25.4505	45.2832	101.777	0	0	0
Q9BX66	Sorbin and SH3 domain-containing protein 1	SORBS1	SRBS1_HUMAN		0.0419028	33.5574	22.0175	24.3167	3.31761			0	0	0	0	21.9691	150.867	64.8971	0	44.9341	22.2159	110.558	41.7943	48.8314	0	0	41.2997	0	0	45.9399	70.0778	74.8782	0	0	52.8393	52.0855	13.6847	27.057	0	94.6835	0	10.362	59.5444	57.1449	69.5961	18.3135	0	0	0
Q9BXK5	Bcl-2-like protein 13	BCL2L13	B2L13_HUMAN		0.0271877	25.7274	23.8497	7.46455	13.9424			54.8639	0	0	26.161	0	48.7126	0	39.9084	0	50.6644	24.0698	42.1092	29.9844	101.505	0	41.2025	0	31.7013	28.9118	21.7243	24.4841	0	59.4324	47.3159	27.3944	84.5767	54.0363	76.485	26.6927	43.2282	0	48.5406	32.9233	20.3795	35.6857	0	0	0
Q9BXN1	Asporin	ASPN	ASPN_HUMAN		0.0148702	14.5325	8.67755	17.7242	65.3971			0	0	7.18623	0	23.5045	0	0	0	0	0	127.211	0	0	0	0	0	0	149.265	0	0	12.5482	0	0	49.0379	30.9099	0	0	0	0	0	0	0	47.8328	38.123	0	0	0	0
Q9BXX0	EMILIN-2	EMILIN2	EMIL2_HUMAN		0.387813	101.848	117.073	65.6177	54.8027			0	0	0	0	0	271.114	0	425.084	0	326.536	0	0	0	431.313	0	263.306	0	344.332	146.79	32.1803	0	0	254.812	355.978	242.893	363.976	235.255	608.747	0	223.57	0	258.859	198.047	0	0	0	0	0
Q9BXX2	Ankyrin repeat domain-containing protein 30B	ANKRD30B	AN30B_HUMAN		0.00117328	0.967267	2.85847	5.08917	12.4596			0	0	0	0	0	0.886661	0	0	0	0	19.5065	0	0	0.886661	0	0	0	0	0	0	0	0	0	0	0	0	0	0	0	0	0	0	77.1786	0	0	0	0	0
Q9BZE1	39S ribosomal protein L37, mitochondrial	MRPL37	RM37_HUMAN		0.058048	20.9931	24.4898	4.44076	45.2427			0	0	3.19753	0	73.4251	0	0	0	0	0	0	0	152.904	0	0	0	0	0	100.191	0	132.131	0	0	0	0	101.487	0	0	0	123.88	0	189.386	0	0	0	0	0	0
Q9C005	Protein dpy-30 homolog	DPY30	DPY30_HUMAN		0.0731781	18.9923	35.7196	8.84358	26.7444			80.7321	0	0	0	0	90.0257	0	0	0	0	0	13.1579	0	150.799	0	0	0	83.1158	0	0	0	0	135.258	45.9758	69.5539	95.2835	85.1437	103.833	0	84.8061	156.931	0	0	0	0	0	0	0
Q9C0D5	Protein TANC1	TANC1	TANC1_HUMAN		0.10082	38.0333	178.16	111.079	188.124			0	0	36.0095	0	0	0	0	0	0	0	0	0	425.218	0	0	0	0	0	49.8363	53.993	271.677	0	0	390.955	0	505.336	584.289	0	0	0	0	0	0	0	0	178.434	0	79.2027
Q9GZM7	Tubulointerstitial nephritis antigen-like	TINAGL1	TINAL_HUMAN		0.454249	50.9151	52.0103	37.0965	50.1103			49.663	0	5.9254	47.1957	94.1507	39.7642	42.2004	67.3535	48.0981	0	87.2064	101.611	128.655	20.153	0	30.7639	52.4876	63.6093	75.78	67.7123	97.8024	0	61.6295	174.722	44.9834	62.7336	31.781	0	52.2448	86.5857	25.4352	87.8419	262.979	80.5799	50.9837	0	0	10.9653
Q9GZP4	PITH domain-containing protein 1	PITHD1	PITH1_HUMAN		0.0170759	3.29741	4.97865	0.35133	16.3938			0	0	0	0	0	28.5605	0	0	0	0	35.2379	0	8.74447	0	0	0	0	0	0	0	0	0	0	0	0	40.3372	0	72.0238	0	0	0	0	0	0	0	0	0	11.8187
Q9GZT3	SRA stem-loop-interacting RNA-binding protein, mitochondrial	SLIRP	SLIRP_HUMAN		0.0999266	57.2164	25.9525	22.0641	47.5836			171.79	0	0	71.0733	0	0	82.0617	0	96.3728	0	0	161.224	68.0079	157.175	174.759	0	112.324	0	74.6936	0	89.2795	0	0	28.4305	0	0	0	0	0	83.7011	187.023	0	0	104.988	115.707	0	0	0
Q9GZV4	Eukaryotic translation initiation factor 5A-2	EIF5A2	IF5A2_HUMAN		0.0397579	52.0349	63.0771	67.5992	0			0	0	0	0	0	0	71.0823	0	217.975	233.293	0	0	0	0	282.235	191.593	148.59	0	0	0	0	0	0	0	197.438	197.294	230.513	344.433	0	0	0	0	226.225	0	0	71.7461	59.0355	0
Q9H008	Phospholysine phosphohistidine inorganic pyrophosphate phosphatase	LHPP	LHPP_HUMAN		0.865024	69.7272	67.7367	72.5685	43.4364			181.216	0	120.239	185.955	85.1347	54.3133	0	0	0	147.572	46.9226	0	178.911	175.392	0	219.975	0	0	79.861	0	58.5077	0	94.7772	49.2761	0	155.062	175.187	0	0	147.464	0	0	0	171.142	0	0	0	0
Q9H0R4	Haloacid dehalogenase-like hydrolase domain-containing protein 2	HDHD2	HDHD2_HUMAN		0.0385098	27.6189	24.2972	11.2872	34.0159			56.9791	0	4.54185	27.4228	41.2087	50.3236	18.026	0	0	48.6354	0	35.9113	53.6242	46.0025	0	49.3154	27.5283	32.1422	41.6201	30.6174	43.7162	0	69.5168	0	20.3385	31.1948	46.7869	0	21.8101	54.4777	0	60.7576	22.716	70.6598	0	0	0	0
Q9H0U4	Ras-related protein Rab-1B	RAB1B	RAB1B_HUMAN		0.0963522	349.181	253.531	178.404	345.984			989.456	98.5901	293.03	276.81	313.291	505.98	453.439	0	397.545	0	252.235	429.737	268.496	653.914	0	452.865	617.398	547.785	412.521	282.789	436.093	0	460.738	519.944	395.209	614.775	471.008	1143.66	272.534	406.286	0	0	382.214	0	488.825	0	0	0
Q9H0U6	39S ribosomal protein L18, mitochondrial	MRPL18	RM18_HUMAN		0.000103458	0	1.79579	2.61581	11.7413			0	0	0	0	0	0	0	0	0	0	0	0	0	0	0	0	0	0	0	0	0	0	0	0	0	0	0	0	0	0	0	0	0	0	0	0	0	0
Q9H0W9	Ester hydrolase C11orf54	C11orf54	CK054_HUMAN		0.0899671	58.5228	55.6382	40.7734	31.4102			43.6018	0	0	89.0294	48.4812	76.8789	25.9136	98.254	64.3371	62.0043	40.3535	88.1195	47.9899	120.087	90.0151	75.0196	0	0	72.4261	48.799	77.1556	119.036	105.57	60.2564	53.4523	89.8188	93.4431	160.065	99.3656	73.5451	92.951	41.8937	64.4539	17.9733	92.5522	0	0	40.0142
Q9H1E3	Nuclear ubiquitous casein and cyclin-dependent kinase substrate 1	NUCKS1	NUCKS_HUMAN		0.051575	6.98893	46.5287	63.66	182.759			21.08	0	0	0	0	10.0281	0	0	0	0	9.86363	23.0127	0	0	0	23.0747	0	0	66.6973	0	0	0	39.084	17.2086	45.744	33.9735	30.4677	0	0	0	0	0	17.9399	0	0	0	0	399.908
Q9H299	SH3 domain-binding glutamic acid-rich-like protein 3	SH3BGRL3	SH3L3_HUMAN		0.307058	175.17	177.447	150.14	269.212			99.9425	683.116	627.069	87.8661	0	284.737	193.083	0	205.386	236.192	138.293	102.299	162.772	168.568	182.423	154.124	139.727	178.23	58.0604	79.5125	72.3367	0	0	69.7293	0	75.5101	69.1289	107.36	0	121.481	77.3643	122.242	161.53	132.191	79.5316	296.027	660.892	497.625
Q9H2U2	Inorganic pyrophosphatase 2, mitochondrial	PPA2	IPYR2_HUMAN		0.334593	10.5578	13.0688	7.80843	24.6314			84.257	0	66.6461	0	24.6615	0	0	0	0	0	0	34.8174	0	0	0	0	0	0	0	0	21.8886	0	0	46.386	0	58.8072	0	0	0	0	97.0395	0	0	0	0	0	0	0
Q9H3G5	Probable serine carboxypeptidase CPVL	CPVL	CPVL_HUMAN		0.82762	29.6651	27.3906	19.5969	25.0631			0	0	9.06852	30.2803	0	59.8502	50.8437	0	0	0	58.6233	65.2861	109.467	69.2905	0	0	0	113.667	0	48.7568	37.4993	0	55.0563	52.5768	0	85.1381	0	0	0	47.8324	29.1651	0	0	67.3918	0	0	0	0
Q9H3H3	UPF0696 protein C11orf68	C11orf68	CK068_HUMAN		0.126388	32.2655	23.2226	13.9293	14.9332			0	0	0	49.0964	33.1078	43.4208	41.3123	0	71.7685	0	0	54.3489	39.6299	61.9246	0	49.2546	35.5216	78.0719	37.9523	59.0631	55.3683	0	79.5204	64.61	0	0	0	0	42.2892	60.4296	0	49.0029	41.7632	57.5793	0	0	0	0
Q9H4A4	Aminopeptidase B	RNPEP	AMPB_HUMAN		0.00377869	70.0248	60.1456	25.4941	36.0194			143.671	0	14.4636	0	77.0387	72.3236	75.5645	0	104.218	65.6944	43.1254	292.485	72.4135	114.635	0	81.2278	74.1468	69.1498	124.886	90.5478	24.9548	0	106.519	49.3014	77.2677	72.2569	115.723	151.546	137.367	65.8036	198.401	45.6786	57.5625	72.706	82.7386	7.78959	0	24.073
Q9H4G4	Golgi-associated plant pathogenesis-related protein 1	GLIPR2	GAPR1_HUMAN		0.000388445	137.607	125.488	58.1417	67.6037			288.34	28.1384	264.67	252.992	92.411	70.3819	86.8054	0	103.179	112.419	40.2209	136.088	120.754	146.754	220.486	197.494	148.252	107.971	98.1322	151.424	152.789	207.649	209.603	149.919	130.941	170.129	99.106	197.113	114.312	66.4346	274.177	148.028	61.0374	131.402	115.405	16.928	152.342	18.9584
Q9H9B4	Sideroflexin-1	SFXN1	SFXN1_HUMAN		0.305211	17.5282	19.4052	17.1508	29.7176			107.273	0	16.7661	0	0	0	0	0	0	0	45.9658	81.3379	0	48.7383	0	0	0	26.5452	58.9933	0	0	0	0	70.2507	0	97.2171	0	0	0	0	108.577	0	0	0	0	0	0	0
Q9HA64	Ketosamine-3-kinase	FN3KRP	KT3K_HUMAN		0.663303	22.0995	22.7316	10.5056	15.9237			0	0	0	0	26.0011	28.3163	0	0	0	0	89.7242	44.9124	0	66.3964	0	0	49.7296	81.5799	0	51.8389	47.6904	0	0	77.1623	0	60.3809	0	100.677	0	0	59.0837	0	65.8424	41.1308	0	0	0	0
Q9HAB8	Phosphopantothenate--cysteine ligase	PPCS	PPCS_HUMAN		0.0321185	35.6615	29.6637	29.6511	58.796			62.7557	35.9479	49.8904	0	0	0	44.8116	0	73.1253	0	51.7221	52.8546	0	53.2242	115.131	0	0	126.693	35.4883	44.6858	38.2235	0	0	0	0	42.9888	0	59.1976	0	39.602	81.266	0	0	58.3763	81.1983	8.30396	0	26.6349
Q9HAT2	Sialate O-acetylesterase	SIAE	SIAE_HUMAN		0.113088	28.9616	50.2392	23.3325	59.7043			147.804	0	17.8941	73.1485	0	0	0	0	0	13.4402	21.7402	67.274	0	108.212	0	0	0	0	28.3516	87.1192	72.1713	0	252.546	49.8339	0	115.322	67.5984	0	0	98.5865	99.8823	0	0	28.2578	57.7029	0	0	0
Q9HB40	Retinoid-inducible serine carboxypeptidase	SCPEP1	RISC_HUMAN		0.0589589	8.14241	13.3183	12.7109	30.5168			0	0	0	0	0	40.5109	0	0	0	0	0	51.9911	0	0	0	0	0	0	0	42.2936	44.3374	0	45.3777	0	0	68.297	0	0	0	0	50.2517	0	0	74.7542	0	0	0	0
Q9HBA9	Putative N-acetylated-alpha-linked acidic dipeptidase	FOLH1B	FOH1B_HUMAN		0.403387	13.926	24.8379	34.5172	22.9291			131.033	0	0	0	0	0	0	0	0	0	0	0	0	0	53.9736	0	0	0	0	74.1998	47.1645	0	0	0	0	0	0	163.374	0	0	0	0	0	159.979	122.863	0	0	0
Q9HBH5	Retinol dehydrogenase 14	RDH14	RDH14_HUMAN		0.000598354	2.83133	6.98635	2.43921	126.066			35.7958	0	2.70823	0	0	0	0	0	0	0	0	12.4391	0	0	0	0	0	11.3462	0	0	0	0	0	19.7016	0	0	0	0	0	0	103.718	0	0	43.7325	0	0	0	0
Q9HBL0	Tensin-1	TNS1	TENS1_HUMAN		0.423206	30.2009	19.1498	11.61	6.64333			0	13.7792	24.5953	0	58.7159	0	58.8329	232.922	0	0	75.8905	65.0724	0	0	0	45.6786	0	0	0	35.0782	53.8544	0	0	44.225	0	0	0	0	0	0	0	0	52.1877	48.1021	0	11.4276	0	0
Q9HC38	Glyoxalase domain-containing protein 4	GLOD4	GLOD4_HUMAN		0.0378875	63.4708	66.8989	37.8101	94.3654			103.921	12.4604	42.0936	81.2537	48.7378	52.7137	92.2563	0	0	61.7569	144.085	107.471	59.7552	52.8851	0	36.8755	36.322	95.3477	54.3467	92.9801	110.006	111.09	44.4902	0	12.8399	105.949	79.6023	88.3317	44.1478	114.703	146.55	101.011	52.6616	128.871	74.8542	0	0	31.4402
Q9HCC0	Methylcrotonoyl-CoA carboxylase beta chain, mitochondrial	MCCC2	MCCB_HUMAN		0.82542	195.682	137.583	134.882	150.579			0	32.2817	11.1427	49.4252	59.794	42.8434	33.4994	440.43	70.0221	224.305	74.019	391.992	0	1014.47	182.08	60.4701	430.359	982.492	59.5461	41.2964	104.548	0	129.909	814.944	254.405	26.2249	65.8771	1207.89	107.135	80.7369	43.0999	0	23.7474	0	104.243	0	0	16.9777
Q9HCE6	Rho guanine nucleotide exchange factor 10-like protein	ARHGEF10L	ARGAL_HUMAN		0.542867	47.5893	69.208	103.43	114.028			66.9004	54.5325	159.978	0	0	187.208	0	0	183.685	0	0	62.5377	0	162.284	0	0	0	0	0	103.031	66.8085	0	0	184.724	0	105.062	0	0	0	120.279	0	146.824	259.362	0	182.102	86.633	0	0
Q9HD33	39S ribosomal protein L47, mitochondrial	MRPL47	RM47_HUMAN		0.255073	7.89005	8.6308	4.02071	16.5998			44.3608	0	0	0	0	16.0264	0	0	0	0	0	56.4187	0	0	0	18.1843	0	0	27.1193	0	11.4717	0	27.3199	16.888	42.3915	0	0	0	0	0	57.8145	0	0	15.7682	0	0	0	0
Q9HDC9	Adipocyte plasma membrane-associated protein	APMAP	APMAP_HUMAN		0.610709	132.538	127.386	109.434	131.661			302.329	27.4906	87.4186	122.993	42.971	96.3353	164.35	0	116.638	70.4904	85.0841	181.49	118.556	228.115	229.47	147.929	170.257	212.801	110.032	111.472	116.074	173.551	134.356	222.344	138.21	119.455	107.119	227.985	108.767	132.55	235.675	128.573	107.008	152.713	105.987	0	77.7373	48.0687
Q9NP72	Ras-related protein Rab-18	RAB18	RAB18_HUMAN		0.343982	52.0531	55.2665	30.5899	42.7892			114.1	47.7153	52.276	0	50.2266	47.7153	0	0	0	63.4441	129.801	92.7796	50.5509	77.3735	118.645	0	78.7574	96.2628	0	64.2342	61.2863	0	72.1986	113.743	62.6931	80.6958	64.9261	198.355	0	75.1875	158.415	0	61.7492	89.1553	71.6801	0	0	16.4886
Q9NPD3	Exosome complex component RRP41	EXOSC4	EXOS4_HUMAN		0.00531688	10.6463	6.7535	1.74192	2.49553			19.9546	0	0	14.5476	0	23.0473	15.7551	0	24.3093	31.2924	18.9693	17.3011	0	20.9726	0	0	16.3705	0	0	17.3932	14.3064	0	17.8307	12.7672	0	0	26.8594	0	0	17.8354	0	0	0	0	0	0	0	0
Q9NPJ3	Acyl-coenzyme A thioesterase 13	ACOT13	ACO13_HUMAN		0.191885	22.0819	23.9289	20.8881	46.7232			0	0	0	0	40.7581	34.1594	0	0	0	0	139.463	113.861	0	0	0	0	0	0	0	57.9459	99.6144	0	0	104.586	51.9594	0	0	0	73.8639	0	0	0	0	83.0064	0	0	0	0
Q9NQ76	Matrix extracellular phosphoglycoprotein	MEPE	MEPE_HUMAN		0.275541	44.5188	34.2673	48.2046	38.1741			248.704	37.6313	0	0	0	172.76	0	0	0	0	0	0	0	0	0	0	0	396.605	0	123.714	0	0	0	200.574	0	257.943	0	0	126.982	0	0	0	0	0	0	0	0	0
Q9NQC3	Reticulon-4	RTN4	RTN4_HUMAN		0.018924	533.413	406.588	276.24	297.931			672.858	183.478	203.366	657.229	136.862	286.307	361.48	0	392.789	457.313	567	582.772	486.275	747.7	1432.68	727.272	482.821	449.929	394.856	872.284	702.984	936.837	638.291	425.945	0	0	290.069	783.493	375.361	802.971	1711.8	676.889	539.49	520.982	467.212	61.7708	358.422	40.5874
Q9NQR4	Omega-amidase NIT2	NIT2	NIT2_HUMAN		0.0625418	45.6941	48.7414	27.9763	37.1907			155.594	0	35.1505	27.0189	40.4265	57.4749	34.6023	0	54.1749	64.5273	36.9991	65.9936	43.8423	79.8224	0	64.5848	59.1003	49.1527	42.8475	43.0141	50.9436	0	77.1213	64.4993	61.6963	57.8267	55.4105	107.908	21.4264	39.7462	143.311	48.4724	51.8778	52.5572	60.2507	0	36.9669	19.4535
Q9NR12	PDZ and LIM domain protein 7	PDLIM7	PDLI7_HUMAN		0.000280209	290.291	220.67	181.059	89.6447			130.681	23.1322	86.5706	386.952	393.929	157.04	294.851	564.441	494.362	223.486	279.115	298.504	400.987	225.699	403.766	428.565	206.419	88.4658	322.737	247.157	562.014	167.539	141.504	265.158	293.602	184.644	184.863	238.268	388.387	301.745	298.897	312.635	267.418	462.764	343.827	111.506	0	62.3608
Q9NR28	Diablo homolog, mitochondrial	DIABLO	DBLOH_HUMAN		0.65122	38.3578	43.4452	171.56	52.7855			0	0	23.2533	26.7648	0	108.526	49.4537	0	43.4715	41.5898	36.5688	96.9988	40.6142	40.8547	0	64.6153	66.268	71.8405	66.8076	0	66.244	0	38.754	108.614	0	109.498	0	0	58.9074	89.9814	160.551	0	114.13	74.5937	75.8945	0	0	0
Q9NR45	Sialic acid synthase	NANS	SIAS_HUMAN		0.984752	62.7367	64.0786	54.8535	59.0269			291.092	0	3.18105	0	89.6827	85.0994	85.7352	156.522	0	0	187.832	124.289	0	68.7349	0	0	73.7838	0	49.1117	78.7858	86.3574	0	173.751	113.928	142.464	130.742	129.26	0	106.003	65.7773	269.968	0	0	137.592	0	0	0	0
Q9NRG7	Epimerase family protein SDR39U1	SDR39U1	D39U1_HUMAN		0.308665	41.4471	42.9281	79.7464	25.8591			143.695	0	6.41099	0	26.2691	44.1924	0	0	29.7431	0	0	73.8935	42.5405	116.72	69.6919	68.9216	70.9511	87.6506	19.9331	48.8816	62.3427	0	90.6408	0	0	98.9637	57.7117	150.764	50.3558	78.2804	128.777	76.7892	0	38.1882	88.6871	0	0	0
Q9NRV9	Heme-binding protein 1	HEBP1	HEBP1_HUMAN		0.966675	85.8805	96.5183	111.455	97.3452			111.069	114.668	240.21	0	82.1465	17.2342	118.692	0	157.195	0	0	134.926	184.814	151.502	0	0	147.275	134.149	0	143.423	152.066	0	133.061	165.644	0	0	0	134.518	193.207	134.661	131.897	53.8103	50.3395	139.797	11.0653	73.4774	263.016	121.64
Q9NRX2	39S ribosomal protein L17, mitochondrial	MRPL17	RM17_HUMAN		0.153713	7.64494	10.6421	6.67201	15.3406			7.31255	0	0	0	0	29.3213	0	0	0	0	0	51.3478	0	56.6682	0	0	0	0	23.5388	0	0	0	0	43.9071	0	0	0	88.1058	0	0	106.767	0	0	0	0	0	0	0
Q9NSB2	Keratin, type II cuticular Hb4	KRT84	KRT84_HUMAN		0.462242	2498.84	3278.65	3856.53	2348.23			1844.17	0	4865.72	1492.16	0	0	1621.52	2599.25	4766.46	2513.54	929.96	2546.76	0	0	0	3405.07	0	3033.22	2093.9	0	2914.23	20348.5	1719.74	559.944	2486.65	3237.97	2455.06	3600.97	0	0	0	0	4723.93	365.936	2623.04	6815.03	5800.23	6338.26
Q9NSD9	Phenylalanine--tRNA ligase beta subunit	FARSB	SYFB_HUMAN		0.606556	10.5506	18.6138	10.4451	13.0353			75.6754	0	10.4562	0	16.8549	0	0	0	0	46.0839	22.1262	20.7268	0	0	0	0	0	21.1343	0	0	19.0547	0	66.7808	0	82.8247	32.8915	40.0649	0	0	31.9961	0	28.0596	0	0	0	0	0	0
Q9NTK5	Obg-like ATPase 1	OLA1	OLA1_HUMAN		0.471349	42.6262	71.2727	53.1769	22.5855			50.9768	0	58.2766	0	0	176.905	0	0	58.5529	0	0	0	140.234	197.649	0	0	0	73.4678	91.3491	0	90.3663	0	278.088	98.0672	39.9817	176.288	145.256	0	0	130.396	251.63	256.11	96.5915	0	0	0	0	10.715
Q9NTZ6	RNA-binding protein 12	RBM12	RBM12_HUMAN		0.132045	151.962	369.129	139.739	171.075			937.714	0	0	0	0	1454.93	0	0	0	950.522	0	0	0	0	0	0	0	0	0	0	0	0	0	1400.83	0	1892.66	1387.88	0	0	0	0	1084.4	1591.09	0	0	0	0	0
Q9NUP9	Protein lin-7 homolog C	LIN7C	LIN7C_HUMAN		0.062039	25.1646	29.8139	10.4548	17.5596			44.4513	0	24.0704	55.6799	19.0042	0	0	0	0	0	116.53	44.4468	0	39.2949	0	43.096	33.3789	39.4236	32.3131	21.9726	39.9583	0	53.391	62.8731	21.3844	77.8929	48.0816	0	37.8958	40.9733	156.537	26.1165	28.8162	16.8273	0	0	0	0
Q9NVA2	Septin-11	SEPT11	SEP11_HUMAN		0.477636	33.1664	45.1366	45.2719	22.3884			0	0	27.472	33.83	54.5519	96.4498	49.5618	0	0	98.3134	70.8468	0	0	0	0	0	0	75.0072	109.122	56.1711	58.3347	0	96.0086	87.0474	0	89.4368	141.423	0	0	0	0	172.469	0	0	63.895	10.4169	0	33.7281
Q9NVD7	Alpha-parvin	PARVA	PARVA_HUMAN		0.14115	107.231	136.207	83.3183	68.0859			122.278	0	17.5311	70.8655	171.347	90.1741	154.828	0	0	147.719	0	187.464	153.512	143.096	0	236.166	48.9769	172.105	299.181	153.419	190.41	0	218.518	143.184	344.605	258.634	0	93.3958	259.09	0	186.132	283.875	229.774	252.441	247.079	0	126.022	94.4356
Q9NVJ2	ADP-ribosylation factor-like protein 8B	ARL8B	ARL8B_HUMAN		0.0801341	5.33508	10.6856	11.9869	22.7498			0	0	0	0	47.2151	9.46568	0	0	0	0	0	0	0	0	0	0	0	0	0	60.6909	0	0	53.7018	74.7587	0	0	0	0	0	0	0	0	0	52.6763	0	0	0	0
Q9NX20	39S ribosomal protein L16, mitochondrial	MRPL16	RM16_HUMAN		0.596841	18.07	11.9618	11.3741	25.6412			0	0	0	0	0	0	0	0	0	0	60.1337	113.225	0	56.0664	52.8387	0	38.6907	46.5927	29.9929	0	0	0	0	50.7178	0	0	0	0	0	23.9239	80.5822	0	35.5311	44.7816	0	0	0	0
Q9NX40	OCIA domain-containing protein 1	OCIAD1	OCAD1_HUMAN		0.0862416	14.2971	359.197	243.038	44.3633			0	13.6755	0	0	0	0	0	0	0	0	0	0	0	0	0	0	0	0	300.861	0	0	0	0	0	0	0	947.867	0	0	201.061	0	250.286	0	3878.04	0	0	0	17.4762
Q9NX61	Transmembrane protein 161A	TMEM161A	T161A_HUMAN		0.523057	332.573	358.874	689.136	356.506			170.243	1053.5	173.672	234.63	314.475	165.58	202.035	1074.82	1067.98	447.379	0	173.653	331.468	0	0	677.039	0	196.837	201.286	291.957	264.573	275.483	239.663	369.094	0	552.076	518.161	0	633.369	251.241	444.149	827.1	635.494	357.644	632.05	630.929	0	1106.91
Q9NX63	MICOS complex subunit MIC19	CHCHD3	MIC19_HUMAN		0.414433	21.1675	19.3524	27.7603	56.4485			77.3053	0	24.1945	0	27.778	37.9439	0	0	0	0	69.8657	67.1186	0	0	0	0	0	52.6551	40.4456	0	68.3778	0	0	69.0996	0	0	0	0	0	0	0	0	62.7248	68.8035	0	0	0	70.9587
Q9NY12	H/ACA ribonucleoprotein complex subunit 1	GAR1	GAR1_HUMAN		0.320272	13.0558	9.42053	27.5276	29.9636			40.1577	0	0	0	0	42.3733	0	0	0	0	0	42.4656	0	0	0	0	0	111.149	21.5019	17.0906	12.4881	0	0	44.6015	118.414	0	0	0	0	0	65.7775	0	0	0	0	0	0	0
Q9NY33	Dipeptidyl peptidase 3	DPP3	DPP3_HUMAN		0.0386645	61.8545	57.4525	26.0006	36.5028			157.185	0	22.4464	40.2281	36.9774	125.187	43.3062	0	0	99.7019	123.697	99.3568	98.4532	77.8411	0	99.3593	55.7064	84.1456	50.5133	68.6885	78.005	0	81.4906	90.0367	39.4378	149.893	82.3978	132.155	108.118	45.5592	226.564	84.4932	0	45.0946	63.8509	0	0	0
Q9NYL4	Peptidyl-prolyl cis-trans isomerase FKBP11	FKBP11	FKB11_HUMAN		0.332231	18.9961	25.8718	16.0073	23.812			96.8235	0	0	0	0	188.386	0	0	0	0	32.7503	0	0	0	0	0	0	99.9544	0	0	0	0	77.3512	78.9938	70.3503	0	0	0	0	0	125.808	0	0	0	0	0	0	0
Q9NZN4	EH domain-containing protein 2	EHD2	EHD2_HUMAN		0.296046	227.202	239.153	183.531	194.162			182.101	48.8378	566.391	178.37	298.308	166.374	200.494	515.565	222.509	145.355	71.5175	242.191	358.752	159.175	0	268.184	189.355	248.429	226.311	224.29	268.615	217.324	162.967	347.341	274.098	137.877	228.682	106.955	265.196	236.481	165.932	301.133	398.006	316.145	205.466	206.941	124.097	241.642
Q9P015	39S ribosomal protein L15, mitochondrial	MRPL15	RM15_HUMAN		0.00103975	10.352	6.73947	2.43505	28.5447			114.363	0	9.90189	0	0	0	0	0	0	0	0	73.2178	0	0	0	0	0	0	30.2608	0	0	0	0	34.9996	0	0	0	0	0	0	63.2799	0	0	0	0	0	0	0
Q9P016	Thymocyte nuclear protein 1	THYN1	THYN1_HUMAN		0.311192	45.0653	57.0197	31.407	29.7525			86.5617	0	10.0736	0	16.8268	85.6925	51.7303	0	86.6063	176.629	0	77.7667	0	0	0	60.7292	76.2787	112.238	0	76.4746	73.8294	0	290.836	120.341	129.319	0	108.408	0	51.9136	101.81	0	67.0661	105.346	66.8485	0	0	0	46.1006
Q9P0J0	NADH dehydrogenase [ubiquinone] 1 alpha subcomplex subunit 13	NDUFA13	NDUAD_HUMAN		0.155387	99.4192	91.4885	60.4235	107.698			255.891	0	20.4848	83.6271	62.0098	91.3468	68.4776	146.24	140.692	100.508	243.317	67.7068	83.8961	126.526	0	104.755	199.808	119.261	84.2707	87.1741	101.231	0	100.647	161.38	39.3488	127.362	71.6324	323.299	99.1705	88.1047	139.029	87.4397	143.773	82.6624	107.285	11.2611	0	44.49
Q9P0K7	Ankycorbin	RAI14	RAI14_HUMAN		0.312139	34.174	76.1503	94.7054	100.975			0	325.229	127.443	0	0	299.155	0	0	0	0	0	0	0	0	0	0	0	0	0	0	0	0	0	0	0	0	0	0	0	0	0	0	0	0	0	102.988	0	444.267
Q9P0L0	Vesicle-associated membrane protein-associated protein A	VAPA	VAPA_HUMAN		0.348354	6.93341	11.2823	6.49377	11.0142			3.80475	0	11.844	0	8.52813	0	0	0	0	0	31.6172	11.3216	0	17.7523	0	26.4336	17.5561	0	23.6773	0	0	0	24.3899	0	0	26.6523	21.2336	24.2964	18.1707	0	0	15.7714	0	0	25.0802	0	0	0
Q9P0M6	Core histone macro-H2A.2	H2AFY2	H2AW_HUMAN		0.866347	467.567	500.062	660.685	567.365			532.185	48.5947	988.561	332.938	256.448	449.988	462.454	997.472	664.934	488.257	272.931	644.032	0	91.137	789.723	411.031	484.46	870.191	649.704	402.905	316.568	131.954	611.959	0	996.774	546.937	472.3	0	457.198	379.444	0	503.78	762.773	653.112	543.875	308.698	0	411.318
Q9P258	Protein RCC2	RCC2	RCC2_HUMAN		0.181615	10.4683	10.1513	10.2806	19.2516			33.1403	0	0	0	26.8735	35.8009	0	0	0	0	0	21.5213	0	0	0	0	0	31.1589	81.8072	0	0	0	60.6707	23.9165	0	34.8669	35.6714	0	0	21.3639	0	0	0	0	0	0	0	0
Q9UBI6	Guanine nucleotide-binding protein G(I)/G(S)/G(O) subunit gamma-12	GNG12	GBG12_HUMAN		0.873516	81.054	89.5981	89.4247	73.7421			0	92.8531	11.8748	71.0217	84.8222	52.0784	114.333	0	0	109.575	85.5011	138.207	239.975	130.141	163.005	162.019	0	56.0513	90.3987	97.1877	84.1445	0	75.4445	41.066	43.4623	127.575	100.266	0	121.449	197.287	0	188.302	86.9172	61.8749	142.641	0	0	14.7461
Q9UBQ0	Vacuolar protein sorting-associated protein 29	VPS29	VPS29_HUMAN		0.0603985	43.4278	52.0473	23.5523	50.4272			84.4661	0	0	27.1688	42.1294	42.9287	21.9332	109.794	55.6647	62.9918	0	56.3047	59.8644	84.7671	0	59.5159	46.6818	58.8771	51.5878	39.0861	51.6491	0	57.5871	81.8104	59.9269	62.0371	62.0791	67.8564	53.224	52.4081	94.5324	59.4059	44.8697	50.5832	57.0409	0	0	0
Q9UBQ7	Glyoxylate reductase/hydroxypyruvate reductase	GRHPR	GRHPR_HUMAN		0.0207996	80.2925	77.5077	32.2784	58.9318			181.592	0	0	45.168	105.169	43.8846	59.9027	314.82	117.741	101.464	114.7	131.291	98.1083	105.759	0	66.1288	40.586	30.7035	62.2529	68.8856	78.2782	0	74.7275	97.9565	80.3982	130.411	76.1769	205.229	0	98.4094	116.498	58.1779	86.433	47.8817	123.965	0	0	0
Q9UBR2	Cathepsin Z	CTSZ	CATZ_HUMAN		0.454561	102.685	141.142	129.321	201.063			240.705	0	56.5225	172.349	0	118.501	124.72	0	99.4839	123.479	51.3858	152.54	96.3696	135.543	151.158	40.4409	79.8028	271.135	122.056	148.712	74.1612	0	106.364	274.137	56.6643	130.167	59.3107	154.842	52.2556	113.804	168.98	55.8241	125.706	115.773	102.448	13.6343	105.685	317.182
Q9UBX3	Mitochondrial dicarboxylate carrier	SLC25A10	DIC_HUMAN		0.128464	21.1651	29.5994	23.6174	49.8464			114.518	0	16.2317	28.7903	0	0	0	0	0	0	0	54.224	0	88.9148	83.0161	0	0	0	57.9754	0	21.9627	0	109.012	48.2855	0	0	0	0	0	0	131.567	0	0	0	0	0	0	5.00275
Q9UBX5	Fibulin-5	FBLN5	FBLN5_HUMAN		0.599113	140.858	126.215	79.9048	114.386			48.1381	21.1382	0	97.337	141.228	35.4879	799.221	110.256	93.3923	160.164	89.0644	210.305	438.242	0	0	0	56.2501	306.941	126.133	128.222	237.368	0	76.997	346.011	54.3751	0	45.274	17.4736	0	113.877	0	253.724	1173.69	120.624	41.1854	0	0	33.1449
Q9UBX7	Kallikrein-11	KLK11	KLK11_HUMAN		0.127152	430.904	247.647	321.379	188.69			0	182.253	177.303	284.921	0	0	0	0	0	0	124.362	214.909	0	0	1658.03	474.214	0	0	0	0	166.542	6197.35	0	429.759	162.122	0	0	0	0	200.681	0	353.299	0	83.7626	0	94.718	0	0
Q9UBY5	Lysophosphatidic acid receptor 3	LPAR3	LPAR3_HUMAN		0.0220538	72.5715	121.541	63.1544	77.4558			69.2638	258.005	27.0632	57.5521	14.0522	42.8109	38.2214	137.984	199.876	111.768	0	69.7846	81.2556	130.726	0	112.489	39.2971	51.321	44.5221	53.7496	56.831	0	120.768	145.384	34.7456	257.28	237.001	214.71	106.772	76.0992	178.577	222.825	149.404	47.1088	76.0142	62.8526	0	161.239
Q9UDW1	Cytochrome b-c1 complex subunit 9	UQCR10	QCR9_HUMAN		0.000483276	3.06027	8.80236	13.6032	35.0291			0	0	11.4852	0	0	0	0	0	0	0	0	55.8407	0	0	0	0	0	0	0	0	0	0	0	74.159	0	0	0	0	0	0	0	0	0	0	0	0	0	0
Q9UFN0	Protein NipSnap homolog 3A	NIPSNAP3A	NPS3A_HUMAN		0.338752	39.4506	36.5985	28.1841	43.377			96.8262	0	0	102.28	47.1574	0	57.5704	60.4611	0	0	37.3874	116.644	0	72.8966	0	49.1165	0	78.535	86.6029	62.4347	0	0	0	125.435	96.28	0	55.0872	100.12	0	66.3302	63.4243	0	0	99.8433	39.0251	0	0	0
Q9UHA4	Ragulator complex protein LAMTOR3	LAMTOR3	LTOR3_HUMAN		0.0130203	91.0574	64.4578	22.9425	57.0449			69.078	0	0	126.816	0	69.078	69.078	69.078	165.191	164.479	17.7449	69.078	123.526	194.557	399.503	0	69.078	69.078	132.124	107.135	88.6392	0	146.241	0	79.5802	112.74	83.2988	263.178	0	135.255	198.612	88.2175	0	0	183.393	0	0	0
Q9UHD8	Septin-9	SEPT9	SEPT9_HUMAN		0.457327	34.119	31.6639	33.8054	20.0104			50.4799	0	9.02804	0	61.8944	86.1258	37.4913	32.6356	0	49.3653	59.0405	69.3329	58.1496	0	0	36.1333	19.4989	52.3375	41.8072	34.4876	52.8101	0	46.2352	57.7762	57.1656	39.1156	73.3598	0	67.7964	0	63.5215	54.0826	39.6432	67.7495	14.6606	0	0	0
Q9UHD9	Ubiquilin-2	UBQLN2	UBQL2_HUMAN		0.0443709	29.082	32.4266	16.428	21.4641			0	5.32557	33.8097	28.5936	28.8418	33.8354	28.4359	0	0	54.4127	42.2959	37.7102	43.0109	0	48.784	85.2456	37.9631	34.55	37.3222	27.8176	31.8506	0	58.4799	42.3036	17.3661	0	53.8316	53.6704	51.1479	62.984	70.6694	0	48.1797	42.3012	56.0309	0	0	0
Q9UHG3	Prenylcysteine oxidase 1	PCYOX1	PCYOX_HUMAN		0.444121	45.5575	39.9294	34.1541	40.0999			0	21.3921	28.3576	41.7611	44.1731	82.5842	42.9736	166.002	0	0	99.5409	81.5165	45.2543	41.7611	0	0	110.464	0	53.6294	109.6	33.2553	0	0	131.204	76.6022	76.9811	0	0	78.1527	0	128.862	101.95	104.387	106.459	0	0	0	19.5513
Q9UHL4	Dipeptidyl peptidase 2	DPP7	DPP2_HUMAN		0.223247	282.295	208.457	169.146	316.887			187.976	49.7513	40.1675	290.725	69.3847	79.6815	83.1997	144.342	299.97	374.29	332.954	238.398	63.1835	294.706	1425.97	282.465	151.274	829.257	323.155	358.722	290.909	0	134.569	599.12	240.738	372.698	48.6086	508.933	0	472.533	262.19	141.285	135.132	443.476	649.819	0	0	48.1853
Q9UHQ9	NADH-cytochrome b5 reductase 1	CYB5R1	NB5R1_HUMAN		0.280835	34.3924	25.8229	32.2617	34.9109			142.285	91.2486	97.7758	0	73.6486	0	0	0	0	0	66.6621	52.1853	0	0	0	66.5211	79.3037	0	35.6082	0	51.3938	0	0	55.7275	0	0	0	57.5265	0	40.7595	0	46.5076	52.8827	55.3553	0	0	0	0
Q9UI09	NADH dehydrogenase [ubiquinone] 1 alpha subcomplex subunit 12	NDUFA12	NDUAC_HUMAN		0.00410361	55.5325	45.757	16.8628	33.3362			124.243	0	0	40.9391	23.4006	64.456	28.8772	109.417	0	76.2059	111.987	57.6288	50.2743	70.73	59.3077	94.9897	66.6975	68.1675	51.3311	54.5385	68.5247	0	39.3776	149.157	25.5824	88.3752	53.0475	115.634	0	43.8116	173.199	71.3903	108.83	55.3966	51.7286	0	0	0
[truncated: 50 more rows]
[truncated: 48 more columns]

## Sheet: 2.Pathway enrich. grade groups
Supplementart Table S2. List of significantly enriched pathways based on the statistically significant differences (Kruskal-Wallis p-value<0.05) in the comparison among the grade groups.
[truncated: 19 more rows]

[truncated: 4 more sheets: 3.BCR+vsBCR- all IDs, 4.Pathway enrich. BCR, 5. PCTA_disease progression, 6.TCGA_BCR+vsBCR-]
